# Supplementary material for: PPR647 Protein Is Required for Chloroplast RNA Editing, Splicing and Chloroplast Development in Maize
Source: Int J Mol Sci. 2021 Oct 16;22(20):11162. doi: 10.3390/ijms222011162 (PMC8537648; doi:10.3390/ijms222011162)
Supplement: Supplementary file 1 [file ijms-22-11162-s001.zip]

Archive with 8 entries (8 files):
- Fig.S1.JPG
- Fig.S2.jpg
- Fig.S3.jpg
- Fig.S4.jpg
- Supplemengary Excel 2.xls
- Supplementary Excel 1.xls
- Supplementary Figuer.pdf
- Supplementary Table.pdf
