# Supplementary material for: PPR647 Protein Is Required for Chloroplast RNA Editing, Splicing and Chloroplast Development in Maize
Source: Int J Mol Sci. 2021 Oct 16;22(20):11162. doi: 10.3390/ijms222011162 (PMC8537648; doi:10.3390/ijms222011162)
Supplement: Supplementary file 1 [file ijms-22-11162-s001.zip › Supplemengary Excel 2.xls]

Pathway Hierarchy1	Pathway Hierarchy2	KEGG Pathway	Pathway ID	Gene Number	Background number	P-Value	Q-Value	Gene IDs
Metabolism	Energy metabolism	Photosynthesis	ko00195	67	108	1.393167e-42	1.713596e-40	Zm00001d012293,Zm00001d034543,Zm00001d042697,Zm00001d025352,Zm00001d039687,Zm00001d021620,Zm00001d035001,Zm00001d045620,Zm00001d011901,Zm00001d045575,Zm00001d020877,Zm00001d034283,Zm00001d042175,Zm00001d003767,Zm00001d021703,Zm00001d014564,Zm00001d018779,GRMZM5G875287,Zm00001d006540,Zm00001d036535,Zm00001d005446,Zm00001d035003,Zm00001d005996,Zm00001d007857,Zm00001d010715,Zm00001d052242,Zm00001d04…
Metabolism	Energy metabolism	Carbon fixation in photosynthetic organisms	ko00710	50	121	2.346700e-21	1.443220e-19	Zm00001d000316,Zm00001d038163,Zm00001d017711,Zm00001d053015,Zm00001d042840,Zm00001d003429,Zm00001d034241,Zm00001d008491,Zm00001d013135,Zm00001d017121,Zm00001d010321,Zm00001d040084,Zm00001d015383,Zm00001d012702,Zm00001d027841,Zm00001d038579,Zm00001d022152,Zm00001d021050,Zm00001d006402,Zm00001d031899,Zm00001d025593,Zm00001d014258,Zm00001d010672,Zm00001d023559,Zm00001d046170,Zm00001d002454,Zm00001d0…
Metabolism	Energy metabolism	Photosynthesis - antenna proteins	ko00196	25	33	5.674819e-20	2.326676e-18	Zm00001d009589,Zm00001d021763,Zm00001d021435,Zm00001d026599,Zm00001d021906,Zm00001d015385,Zm00001d007267,Zm00001d006587,Zm00001d011285,Zm00001d032197,Zm00001d033136,Zm00001d001857,Zm00001d048998,Zm00001d044402,Zm00001d050403,Zm00001d006663,Zm00001d020002,Zm00001d046786,Zm00001d039040,Zm00001d018157,Zm00001d044401,Zm00001d044399,Zm00001d033132,Zm00001d021784,Zm00001d044396
Metabolism	Overview	Carbon metabolism	ko01200	87	426	3.945926e-13	1.213372e-11	Zm00001d000316,Zm00001d038163,Zm00001d042840,Zm00001d011889,Zm00001d004413,Zm00001d015383,Zm00001d012702,Zm00001d025690,Zm00001d027841,Zm00001d005674,Zm00001d038579,Zm00001d023779,Zm00001d022152,Zm00001d033405,Zm00001d031899,Zm00001d052519,Zm00001d025593,Zm00001d014258,Zm00001d010672,Zm00001d031212,Zm00001d023559,Zm00001d046170,Zm00001d049187,Zm00001d031659,Zm00001d045431,Zm00001d027995,Zm00001d0…
Metabolism	Biosynthesis of other secondary metabolites	Phenylpropanoid biosynthesis	ko00940	59	288	2.247947e-09	5.529950e-08	Zm00001d037547,Zm00001d045101,Zm00001d017279,Zm00001d018618,Zm00001d017186,Zm00001d044339,Zm00001d017274,Zm00001d003016,Zm00001d008435,Zm00001d028348,Zm00001d022367,Zm00001d009373,Zm00001d009858,Zm00001d014467,Zm00001d043238,Zm00001d039276,Zm00001d022457,Zm00001d049071,Zm00001d009138,Zm00001d020808,Zm00001d052335,Zm00001d042022,Zm00001d004443,Zm00001d016185,Zm00001d027946,Zm00001d046210,Zm00001d0…
Metabolism	Amino acid metabolism	Alanine, aspartate and glutamate metabolism	ko00250	29	106	4.638913e-08	8.151234e-07	Zm00001d008405,Zm00001d026501,Zm00001d003522,Zm00001d031749,Zm00001d049380,Zm00001d026293,Zm00001d031403,Zm00001d015405,Zm00001d047981,Zm00001d031364,Zm00001d028260,Zm00001d042673,Zm00001d033747,Zm00001d044608,Zm00001d022152,Zm00001d006875,Zm00001d031349,Zm00001d018386,Zm00001d031379,Zm00001d015404,Zm00001d038460,Zm00001d007937,Zm00001d047736,Zm00001d014258,Zm00001d028750,Zm00001d015406,Zm00001d0…
Metabolism	Overview	Biosynthesis of amino acids	ko01230	72	411	4.476824e-08	8.151234e-07	Zm00001d040850,Zm00001d009146,Zm00001d017168,Zm00001d028662,Zm00001d006900,Zm00001d004413,Zm00001d050412,Zm00001d024393,Zm00001d015383,Zm00001d002880,Zm00001d025690,Zm00001d027841,Zm00001d005674,Zm00001d038579,Zm00001d022152,Zm00001d033405,Zm00001d052519,Zm00001d014258,Zm00001d010672,Zm00001d023559,Zm00001d047667,Zm00001d012391,Zm00001d002128,Zm00001d043845,Zm00001d046676,Zm00001d026501,Zm00001d0…
Metabolism	Carbohydrate metabolism	Starch and sucrose metabolism	ko00500	45	226	4.180042e-07	6.426814e-06	Zm00001d051837,Zm00001d010755,Zm00001d011889,Zm00001d046595,Zm00001d037234,Zm00001d033910,Zm00001d008435,Zm00001d031794,Zm00001d022367,Zm00001d012036,Zm00001d020272,Zm00001d044813,Zm00001d006658,Zm00001d042353,Zm00001d047077,Zm00001d014947,Zm00001d036608,Zm00001d033746,Zm00001d052263,Zm00001d044211,Zm00001d022510,Zm00001d005890,Zm00001d020799,Zm00001d014083,Zm00001d046210,Zm00001d013428,Zm00001d0…
Metabolism	Amino acid metabolism	Phenylalanine metabolism	ko00360	20	64	5.490457e-07	7.503625e-06	Zm00001d017279,Zm00001d010190,Zm00001d037849,Zm00001d016471,Zm00001d017274,Zm00001d003016,Zm00001d016441,Zm00001d025103,Zm00001d032103,Zm00001d009858,Zm00001d003309,Zm00001d036293,Zm00001d039276,Zm00001d051163,Zm00001d006638,Zm00001d018386,Zm00001d051529,Zm00001d051161,Zm00001d017276,Zm00001d017275
Metabolism	Carbohydrate metabolism	Glycolysis / Gluconeogenesis	ko00010	42	209	7.798780e-07	9.592499e-06	Zm00001d053015,Zm00001d030348,Zm00001d011889,Zm00001d051754,Zm00001d008491,Zm00001d004473,Zm00001d017121,Zm00001d015383,Zm00001d040084,Zm00001d008651,Zm00001d041839,Zm00001d005674,Zm00001d038579,Zm00001d033405,Zm00001d000133,Zm00001d033746,Zm00001d052519,Zm00001d012518,Zm00001d003434,Zm00001d028759,Zm00001d044211,Zm00001d010672,Zm00001d023559,Zm00001d051001,Zm00001d031659,Zm00001d023580,Zm00001d0…
Metabolism	Lipid metabolism	Linoleic acid metabolism	ko00591	11	23	1.696587e-06	1.897093e-05	Zm00001d041204,Zm00001d002000,Zm00001d042540,Zm00001d033623,Zm00001d027893,Zm00001d042541,Zm00001d033624,Zm00001d015852,Zm00001d013493,Zm00001d053675,Zm00001d003533
Metabolism	Carbohydrate metabolism	Glyoxylate and dicarboxylate metabolism	ko00630	28	122	3.775722e-06	3.870115e-05	Zm00001d026501,Zm00001d000279,Zm00001d023699,Zm00001d048358,Zm00001d031403,Zm00001d034241,Zm00001d022229,Zm00001d031364,Zm00001d028260,Zm00001d015378,Zm00001d002261,Zm00001d035737,Zm00001d033747,Zm00001d022388,Zm00001d044042,Zm00001d002260,Zm00001d006402,Zm00001d018810,Zm00001d031349,Zm00001d031379,Zm00001d007937,Zm00001d002258,Zm00001d004894,Zm00001d025747,Zm00001d023437,Zm00001d031212,Zm00001d0…
Metabolism	Carbohydrate metabolism	Pyruvate metabolism	ko00620	29	130	4.660465e-06	4.409517e-05	Zm00001d000316,Zm00001d038163,Zm00001d023580,Zm00001d034241,Zm00001d051754,Zm00001d023243,Zm00001d022229,Zm00001d028471,Zm00001d004473,Zm00001d010321,Zm00001d037962,Zm00001d012702,Zm00001d008318,Zm00001d041839,Zm00001d044042,Zm00001d033405,Zm00001d015975,Zm00001d047893,Zm00001d031899,Zm00001d000133,Zm00001d024980,Zm00001d004123,Zm00001d033225,Zm00001d049049,Zm00001d031212,Zm00001d046170,Zm00001d0…
Metabolism	Biosynthesis of other secondary metabolites	Flavonoid biosynthesis	ko00941	18	64	1.060770e-05	9.319622e-05	Zm00001d007403,Zm00001d010521,Zm00001d037849,Zm00001d017186,Zm00001d016471,ENSRNA049465110,Zm00001d009858,Zm00001d032148,Zm00001d036293,Zm00001d038555,Zm00001d014914,Zm00001d018184,Zm00001d044122,Zm00001d052673,Zm00001d005607,Zm00001d039956,ENSRNA049476438,Zm00001d027946
Metabolism	Biosynthesis of other secondary metabolites	Isoquinoline alkaloid biosynthesis	ko00950	11	28	1.753352e-05	1.437748e-04	Zm00001d006638,Zm00001d049407,Zm00001d010190,Zm00001d018386,Zm00001d027949,Zm00001d046748,Zm00001d016441,Zm00001d025103,Zm00001d000001,Zm00001d003309,Zm00001d027947
Metabolism	Carbohydrate metabolism	C5-Branched dibasic acid metabolism	ko00660	7	12	2.731033e-05	2.099481e-04	Zm00001d053941,Zm00001d053960,Zm00001d051043,Zm00001d016572,Zm00001d017168,Zm00001d002880,Zm00001d050567
Metabolism	Carbohydrate metabolism	Butanoate metabolism	ko00650	14	46	3.820837e-05	2.764488e-04	Zm00001d008405,Zm00001d003522,Zm00001d051043,Zm00001d016572,Zm00001d031749,Zm00001d017168,Zm00001d050567,Zm00001d015404,Zm00001d049380,Zm00001d026293,Zm00001d015405,Zm00001d047981,Zm00001d015406,Zm00001d031212
Metabolism	Amino acid metabolism	Tyrosine metabolism	ko00350	15	53	5.258773e-05	3.593495e-04	Zm00001d030348,Zm00001d027995,Zm00001d006638,Zm00001d049407,Zm00001d010190,Zm00001d018386,Zm00001d027949,Zm00001d046748,Zm00001d016441,Zm00001d034739,Zm00001d025103,Zm00001d000001,Zm00001d003309,Zm00001d041772,Zm00001d027947
Metabolism	Energy metabolism	Nitrogen metabolism	ko00910	16	61	8.234291e-05	5.330620e-04	Zm00001d026501,Zm00001d018206,Zm00001d044099,Zm00001d018161,Zm00001d050011,Zm00001d052551,Zm00001d028260,Zm00001d031769,Zm00001d031778,Zm00001d022388,Zm00001d033747,Zm00001d017025,Zm00001d049995,Zm00001d044504,Zm00001d003781,Zm00001d043845
Metabolism	Carbohydrate metabolism	Pentose phosphate pathway	ko00030	21	96	1.245963e-04	7.662672e-04	Zm00001d053015,Zm00001d013428,Zm00001d050155,Zm00001d046553,Zm00001d028562,Zm00001d008491,Zm00001d045451,Zm00001d005925,Zm00001d013135,Zm00001d040084,Zm00001d045326,Zm00001d048324,Zm00001d042727,Zm00001d027841,Zm00001d032045,Zm00001d021050,Zm00001d033746,Zm00001d018936,Zm00001d044211,Zm00001d023559,Zm00001d049187
Metabolism	Carbohydrate metabolism	Amino sugar and nucleotide sugar metabolism	ko00520	40	253	4.149777e-04	2.430584e-03	Zm00001d041679,Zm00001d011889,Zm00001d033910,Zm00001d025753,Zm00001d037784,Zm00001d026287,Zm00001d007195,Zm00001d026415,Zm00001d044813,Zm00001d018965,Zm00001d048126,Zm00001d011792,Zm00001d036366,Zm00001d029151,Zm00001d033746,Zm00001d009936,Zm00001d044211,Zm00001d028653,Zm00001d028952,Zm00001d005546,Zm00001d014840,Zm00001d013428,Zm00001d005925,Zm00001d043988,Zm00001d047796,Zm00001d009060,Zm00001d0…
Metabolism	Amino acid metabolism	Glycine, serine and threonine metabolism	ko00260	24	133	9.005993e-04	4.628251e-03	Zm00001d046676,Zm00001d023699,Zm00001d031403,Zm00001d031364,Zm00001d015378,Zm00001d025103,Zm00001d003309,Zm00001d035737,Zm00001d019988,Zm00001d031349,Zm00001d006638,Zm00001d031379,Zm00001d007937,Zm00001d038460,Zm00001d024702,Zm00001d050133,Zm00001d052519,Zm00001d002258,Zm00001d012518,Zm00001d020984,Zm00001d038904,Zm00001d023437,Zm00001d036496,Zm00001d038453
Metabolism	Amino acid metabolism	Phenylalanine, tyrosine and tryptophan biosynthesis	ko00400	16	74	8.793573e-04	4.628251e-03	Zm00001d046676,Zm00001d040850,Zm00001d010190,Zm00001d041700,Zm00001d006900,Zm00001d016441,Zm00001d050412,Zm00001d024393,Zm00001d012674,Zm00001d045450,Zm00001d028536,Zm00001d034713,Zm00001d018386,Zm00001d020008,Zm00001d024702,Zm00001d002128
Metabolism	Biosynthesis of other secondary metabolites	Benzoxazinoid biosynthesis	ko00402	6	14	9.030734e-04	4.628251e-03	Zm00001d048707,Zm00001d049179,Zm00001d034461,Zm00001d034453,Zm00001d048703,Zm00001d007718
Metabolism	Metabolism of terpenoids and polyketides	Carotenoid biosynthesis	ko00906	14	62	1.159359e-03	5.704045e-03	Zm00001d036345,Zm00001d012394,Zm00001d050021,Zm00001d051556,Zm00001d025545,Zm00001d002736,Zm00001d017762,Zm00001d026056,Zm00001d003512,Zm00001d019376,Zm00001d002589,Zm00001d005889,Zm00001d033222,Zm00001d017766
Metabolism	Biosynthesis of other secondary metabolites	Tropane, piperidine and pyridine alkaloid biosynthesis	ko00960	7	20	1.389061e-03	6.571327e-03	Zm00001d016441,Zm00001d025103,Zm00001d010190,Zm00001d006638,Zm00001d018386,Zm00001d048726,Zm00001d003309
Metabolism	Amino acid metabolism	Valine, leucine and isoleucine biosynthesis	ko00290	9	33	2.196095e-03	9.647130e-03	Zm00001d053960,Zm00001d051043,Zm00001d016572,Zm00001d017168,Zm00001d050567,Zm00001d023243,Zm00001d053941,Zm00001d044035,Zm00001d002880
Metabolism	Carbohydrate metabolism	Galactose metabolism	ko00052	18	95	2.158284e-03	9.647130e-03	Zm00001d047582,Zm00001d013428,Zm00001d011889,Zm00001d042066,Zm00001d032608,Zm00001d045326,Zm00001d029151,Zm00001d039685,Zm00001d019163,Zm00001d025354,Zm00001d036608,Zm00001d014947,Zm00001d034564,Zm00001d033746,Zm00001d003434,Zm00001d019552,Zm00001d032605,Zm00001d044211
Metabolism	Biosynthesis of other secondary metabolites	Stilbenoid, diarylheptanoid and gingerol biosynthesis	ko00945	11	47	2.821934e-03	1.184422e-02	Zm00001d036293,Zm00001d038555,Zm00001d037849,Zm00001d017186,Zm00001d016471,Zm00001d012322,Zm00001d009858,Zm00001d005607,Zm00001d039956,Zm00001d027946,Zm00001d032148
Metabolism	Metabolism of other amino acids	Glutathione metabolism	ko00480	25	153	2.985130e-03	1.184422e-02	Zm00001d033707,Zm00001d029699,Zm00001d025047,Zm00001d032969,Zm00001d024963,Zm00001d043795,Zm00001d003643,Zm00001d029704,Zm00001d029801,Zm00001d029707,Zm00001d027542,Zm00001d029696,Zm00001d045649,Zm00001d027541,Zm00001d042095,Zm00001d018809,Zm00001d020780,Zm00001d018220,Zm00001d016802,Zm00001d024839,Zm00001d011154,Zm00001d031494,Zm00001d049187,Zm00001d008628,Zm00001d003164
Metabolism	Metabolism of other amino acids	Taurine and hypotaurine metabolism	ko00430	6	17	2.929709e-03	1.184422e-02	Zm00001d003522,Zm00001d031749,Zm00001d008628,Zm00001d031127,Zm00001d039166,Zm00001d047981
Cellular Processes	Transport and catabolism	Peroxisome	ko04146	26	164	3.803408e-03	1.461935e-02	Zm00001d049950,Zm00001d053127,Zm00001d010908,Zm00001d031403,Zm00001d031364,Zm00001d024723,Zm00001d045295,Zm00001d036135,Zm00001d002261,Zm00001d013795,Zm00001d048337,Zm00001d002260,Zm00001d018810,Zm00001d031349,Zm00001d031908,Zm00001d047479,Zm00001d033091,Zm00001d034832,Zm00001d045538,Zm00001d029170,Zm00001d031379,Zm00001d052410,Zm00001d026290,Zm00001d020984,Zm00001d045606,Zm00001d027511
Metabolism	Metabolism of terpenoids and polyketides	Brassinosteroid biosynthesis	ko00905	5	16	1.168343e-02	4.354733e-02	Zm00001d046422,Zm00001d028325,Zm00001d039650,Zm00001d004957,Zm00001d037745
Metabolism	Overview	2-Oxocarboxylic acid metabolism	ko01210	17	108	1.824976e-02	6.602118e-02	Zm00001d051043,Zm00001d048358,Zm00001d017168,Zm00001d050567,Zm00001d028662,Zm00001d023243,Zm00001d053941,Zm00001d044035,Zm00001d002880,Zm00001d025690,Zm00001d022152,Zm00001d006875,Zm00001d053960,Zm00001d016572,Zm00001d018386,Zm00001d007937,Zm00001d014258
Metabolism	Metabolism of cofactors and vitamins	Porphyrin and chlorophyll metabolism	ko00860	13	76	1.936601e-02	6.805769e-02	Zm00001d027656,Zm00001d029150,Zm00001d032926,Zm00001d001820,Zm00001d032576,Zm00001d008230,Zm00001d027416,Zm00001d016854,Zm00001d036894,Zm00001d026603,Zm00001d042026,Zm00001d004531,Zm00001d011819
Environmental Information Processing	Signal transduction	Plant hormone signal transduction	ko04075	56	467	2.078826e-02	6.968694e-02	Zm00001d005813,Zm00001d020614,Zm00001d050768,Zm00001d016277,Zm00001d013130,Zm00001d042066,Zm00001d014723,Zm00001d026398,Zm00001d008749,Zm00001d039624,Zm00001d048612,Zm00001d016105,Zm00001d007395,Zm00001d037694,Zm00001d027900,Zm00001d037010,Zm00001d046751,Zm00001d016783,Zm00001d012401,Zm00001d013465,Zm00001d015521,Zm00001d041418,Zm00001d012294,Zm00001d043117,Zm00001d012005,Zm00001d018326,Zm00001d0…
Metabolism	Metabolism of other amino acids	beta-Alanine metabolism	ko00410	11	61	2.096274e-02	6.968694e-02	Zm00001d023779,Zm00001d023580,Zm00001d003522,Zm00001d006638,Zm00001d031749,Zm00001d051754,Zm00001d047981,Zm00001d024281,Zm00001d025103,Zm00001d003309,Zm00001d028172
Metabolism	Metabolism of cofactors and vitamins	Riboflavin metabolism	ko00740	6	27	3.192118e-02	1.033238e-01	Zm00001d010535,Zm00001d023863,Zm00001d028367,Zm00001d002034,Zm00001d053094,Zm00001d053099
Metabolism	Metabolism of cofactors and vitamins	Ubiquinone and other terpenoid-quinone biosynthesis	ko00130	12	75	3.836466e-02	1.209962e-01	Zm00001d046909,Zm00001d039276,Zm00001d037849,Zm00001d016471,Zm00001d035200,Zm00001d051529,Zm00001d016441,Zm00001d006657,Zm00001d017746,Zm00001d009858,Zm00001d032103,Zm00001d015985
Metabolism	Amino acid metabolism	Arginine biosynthesis	ko00220	10	59	3.964433e-02	1.219063e-01	Zm00001d006875,Zm00001d022152,Zm00001d026501,Zm00001d018386,Zm00001d007937,Zm00001d028662,Zm00001d014258,Zm00001d028260,Zm00001d047667,Zm00001d033747
Metabolism	Metabolism of terpenoids and polyketides	Zeatin biosynthesis	ko00908	7	36	4.150882e-02	1.245265e-01	Zm00001d032664,Zm00001d002707,Zm00001d032046,Zm00001d042148,Zm00001d000237,Zm00001d011890,Zm00001d036339
Metabolism	Glycan biosynthesis and metabolism	Glycosphingolipid biosynthesis - globo and isoglobo series	ko00603	4	16	5.171012e-02	1.514368e-01	Zm00001d019552,Zm00001d032605,Zm00001d038196,Zm00001d032608
Metabolism	Amino acid metabolism	Cysteine and methionine metabolism	ko00270	22	168	5.383421e-02	1.514685e-01	Zm00001d009146,Zm00001d034241,Zm00001d040697,Zm00001d022229,Zm00001d028154,Zm00001d016441,Zm00001d004413,Zm00001d049239,Zm00001d041103,Zm00001d002592,Zm00001d044042,Zm00001d019988,Zm00001d048060,Zm00001d018386,Zm00001d032925,Zm00001d038460,Zm00001d050133,Zm00001d040220,Zm00001d013644,Zm00001d000294,Zm00001d038453,Zm00001d014945
Metabolism	Carbohydrate metabolism	Ascorbate and aldarate metabolism	ko00053	9	54	5.418385e-02	1.514685e-01	Zm00001d023580,Zm00001d025047,Zm00001d046330,Zm00001d046234,Zm00001d035337,Zm00001d051754,Zm00001d003643,Zm00001d016802,Zm00001d031494
Metabolism	Lipid metabolism	Fatty acid degradation	ko00071	10	66	7.531082e-02	1.970900e-01	Zm00001d023580,Zm00001d030348,Zm00001d034832,Zm00001d027995,Zm00001d053127,Zm00001d051754,Zm00001d024723,Zm00001d045295,Zm00001d031212,Zm00001d045606
Metabolism	Metabolism of other amino acids	Cyanoamino acid metabolism	ko00460	10	66	7.531082e-02	1.970900e-01	Zm00001d046210,Zm00001d033649,Zm00001d034015,Zm00001d023994,Zm00001d008435,Zm00001d004413,Zm00001d022367,Zm00001d024037,Zm00001d008628,Zm00001d041763
Metabolism	Metabolism of terpenoids and polyketides	Diterpenoid biosynthesis	ko00904	6	33	7.521021e-02	1.970900e-01	Zm00001d008909,Zm00001d046344,Zm00001d029648,Zm00001d032961,Zm00001d046342,Zm00001d002999
Metabolism	Metabolism of cofactors and vitamins	Thiamine metabolism	ko00730	6	34	8.461320e-02	2.168213e-01	Zm00001d050150,Zm00001d033383,Zm00001d035034,Zm00001d044103,Zm00001d044228,Zm00001d011183
Metabolism	Lipid metabolism	alpha-Linolenic acid metabolism	ko00592	11	78	9.640830e-02	2.420045e-01	Zm00001d041204,Zm00001d003584,Zm00001d029594,Zm00001d035854,Zm00001d027893,Zm00001d054067,Zm00001d052827,Zm00001d015852,Zm00001d045606,Zm00001d003533,Zm00001d053675
Environmental Information Processing	Signal transduction	MAPK signaling pathway - plant	ko04016	27	233	1.173786e-01	2.887513e-01	Zm00001d014840,Zm00001d009248,Zm00001d048027,Zm00001d009296,Zm00001d011132,Zm00001d002287,Zm00001d025055,Zm00001d016924,Zm00001d021687,Zm00001d036366,Zm00001d016105,Zm00001d047220,Zm00001d023833,Zm00001d016783,Zm00001d012401,Zm00001d029968,Zm00001d047875,Zm00001d025899,Zm00001d009936,Zm00001d036370,Zm00001d014842,Zm00001d026690,Zm00001d018326,Zm00001d042886,Zm00001d040805,Zm00001d011131,Zm00001d0…
Metabolism	Glycan biosynthesis and metabolism	Mannose type O-glycan biosyntheis	ko00515	2	7	1.285009e-01	3.099139e-01	Zm00001d008495,Zm00001d040071
Metabolism	Metabolism of terpenoids and polyketides	Sesquiterpenoid and triterpenoid biosynthesis	ko00909	4	22	1.353061e-01	3.200510e-01	Zm00001d014695,Zm00001d047998,Zm00001d002350,Zm00001d002351
Metabolism	Metabolism of cofactors and vitamins	Pantothenate and CoA biosynthesis	ko00770	6	39	1.405915e-01	3.262784e-01	Zm00001d052437,Zm00001d044035,Zm00001d051043,Zm00001d016572,Zm00001d017168,Zm00001d050567
Environmental Information Processing	Membrane transport	ABC transporters	ko02010	7	48	1.440325e-01	3.280741e-01	Zm00001d025590,Zm00001d040562,Zm00001d026426,Zm00001d053706,Zm00001d043762,Zm00001d002503,Zm00001d049565
Metabolism	Biosynthesis of other secondary metabolites	Glucosinolate biosynthesis	ko00966	2	8	1.613493e-01	3.608357e-01	Zm00001d053941,Zm00001d053960
Metabolism	Amino acid metabolism	Tryptophan metabolism	ko00380	9	68	1.647867e-01	3.619421e-01	Zm00001d035294,Zm00001d023580,Zm00001d032459,Zm00001d006193,Zm00001d051754,Zm00001d032458,Zm00001d031212,Zm00001d039323,Zm00001d027511
Metabolism	Biosynthesis of other secondary metabolites	Betalain biosynthesis	ko00965	1	2	1.742523e-01	3.760181e-01	Zm00001d042634
Metabolism	Carbohydrate metabolism	Fructose and mannose metabolism	ko00051	17	149	2.001389e-01	4.172386e-01	Zm00001d043965,Zm00001d053015,Zm00001d011889,Zm00001d046553,Zm00001d008491,Zm00001d028562,Zm00001d021310,Zm00001d031727,Zm00001d035149,Zm00001d040084,Zm00001d045326,Zm00001d044813,Zm00001d042727,Zm00001d048126,Zm00001d045873,Zm00001d012407,Zm00001d023559
Metabolism	Metabolism of cofactors and vitamins	Vitamin B6 metabolism	ko00750	3	17	1.983668e-01	4.172386e-01	Zm00001d038904,Zm00001d044395,Zm00001d007936
Cellular Processes	Transport and catabolism	Phagosome	ko04145	20	180	2.084760e-01	4.258012e-01	Zm00001d005460,Zm00001d033850,Zm00001d029443,Zm00001d033457,Zm00001d010733,Zm00001d043158,Zm00001d052273,Zm00001d019283,Zm00001d015348,Zm00001d044802,Zm00001d046996,Zm00001d013612,Zm00001d032238,Zm00001d013367,Zm00001d013261,Zm00001d012556,Zm00001d038842,Zm00001d040509,Zm00001d006651,Zm00001d008295
Metabolism	Lipid metabolism	Cutin, suberine and wax biosynthesis	ko00073	5	35	2.111697e-01	4.258012e-01	Zm00001d049950,Zm00001d051932,Zm00001d017251,Zm00001d048337,Zm00001d025833
Metabolism	Metabolism of terpenoids and polyketides	Terpenoid backbone biosynthesis	ko00900	11	92	2.164371e-01	4.293833e-01	Zm00001d019629,Zm00001d006678,Zm00001d039142,Zm00001d040163,Zm00001d018377,Zm00001d002351,Zm00001d044088,Zm00001d017540,Zm00001d031212,Zm00001d052903,Zm00001d002350
Metabolism	Lipid metabolism	Fatty acid biosynthesis	ko00061	8	64	2.266025e-01	4.424145e-01	Zm00001d006080,Zm00001d034832,Zm00001d053127,Zm00001d019926,Zm00001d024723,Zm00001d045295,Zm00001d006866,Zm00001d004019
Metabolism	Amino acid metabolism	Arginine and proline metabolism	ko00330	9	77	2.680494e-01	5.037011e-01	Zm00001d023580,Zm00001d018386,Zm00001d051754,Zm00001d045470,Zm00001d051194,Zm00001d024281,Zm00001d010056,Zm00001d028172,Zm00001d012391
Metabolism	Glycan biosynthesis and metabolism	Other glycan degradation	ko00511	4	29	2.702786e-01	5.037011e-01	Zm00001d030282,Zm00001d038196,Zm00001d042066,Zm00001d006161
Metabolism	Metabolism of other amino acids	Selenocompound metabolism	ko00450	4	29	2.702786e-01	5.037011e-01	Zm00001d004513,Zm00001d013644,Zm00001d000294,Zm00001d022381
Metabolism	Biosynthesis of other secondary metabolites	Flavone and flavonol biosynthesis	ko00944	1	5	3.804205e-01	6.983840e-01	Zm00001d010521
Organismal Systems	Environmental adaptation	Circadian rhythm - plant	ko04712	10	97	3.923755e-01	7.097381e-01	Zm00001d008826,Zm00001d007403,Zm00001d007445,Zm00001d047761,Zm00001d046300,Zm00001d040536,Zm00001d039589,Zm00001d052673,Zm00001d053091,Zm00001d015743
Metabolism	Amino acid metabolism	Histidine metabolism	ko00340	3	25	4.027898e-01	7.180165e-01	Zm00001d023580,Zm00001d050694,Zm00001d051754
Metabolism	Biosynthesis of other secondary metabolites	Monobactam biosynthesis	ko00261	3	26	4.280574e-01	7.312647e-01	Zm00001d004513,Zm00001d050133,Zm00001d019988
Metabolism	Glycan biosynthesis and metabolism	Glycosaminoglycan degradation	ko00531	3	26	4.280574e-01	7.312647e-01	Zm00001d028187,Zm00001d038196,Zm00001d045138
Metabolism	Lipid metabolism	Glycerolipid metabolism	ko00561	12	121	4.263969e-01	7.312647e-01	Zm00001d038389,Zm00001d023580,Zm00001d018406,Zm00001d030220,Zm00001d051754,Zm00001d032608,Zm00001d045927,Zm00001d019552,Zm00001d032605,Zm00001d003750,Zm00001d053149,Zm00001d035737
Metabolism	Amino acid metabolism	Valine, leucine and isoleucine degradation	ko00280	8	80	4.485498e-01	7.511585e-01	Zm00001d023779,Zm00001d023580,Zm00001d017458,Zm00001d038460,Zm00001d051754,Zm00001d031212,Zm00001d038453,Zm00001d035475
Metabolism	Nucleotide metabolism	Purine metabolism	ko00230	29	307	4.519165e-01	7.511585e-01	Zm00001d023462,GRMZM5G899366,Zm00001d049960,Zm00001d050150,Zm00001d013428,Zm00001d026685,GRMZM5G877454,Zm00001d024423,Zm00001d044103,Zm00001d042673,Zm00001d033405,Zm00001d035034,Zm00001d003108,Zm00001d023833,Zm00001d045649,Zm00001d029968,Zm00001d033746,Zm00001d017271,Zm00001d046952,Zm00001d004513,Zm00001d044211,Zm00001d049049,Zm00001d030967,Zm00001d026635,Zm00001d022581,Zm00001d041352,GRMZM5G8792…
Metabolism	Carbohydrate metabolism	Citrate cycle (TCA cycle)	ko00020	12	125	4.721742e-01	7.542522e-01	Zm00001d047893,Zm00001d048358,Zm00001d034241,Zm00001d022229,Zm00001d004473,Zm00001d028471,Zm00001d033225,Zm00001d041839,Zm00001d031659,Zm00001d025690,Zm00001d008318,Zm00001d044042
Metabolism	Carbohydrate metabolism	Inositol phosphate metabolism	ko00562	10	103	4.681491e-01	7.542522e-01	Zm00001d047447,Zm00001d022391,Zm00001d046234,Zm00001d029443,Zm00001d021310,Zm00001d012407,Zm00001d033670,Zm00001d034875,Zm00001d014911,Zm00001d032238
Metabolism	Metabolism of terpenoids and polyketides	Monoterpenoid biosynthesis	ko00902	2	17	4.681633e-01	7.542522e-01	Zm00001d002847,Zm00001d015053
Metabolism	Glycan biosynthesis and metabolism	Glycosphingolipid biosynthesis - ganglio series	ko00604	1	7	4.884174e-01	7.701966e-01	Zm00001d038196
Metabolism	Amino acid metabolism	Lysine degradation	ko00310	6	63	5.198409e-01	8.093725e-01	Zm00001d020984,Zm00001d023580,Zm00001d031212,Zm00001d042272,Zm00001d051754,Zm00001d043135
Metabolism	Glycan biosynthesis and metabolism	Other types of O-glycan biosynthesis	ko00514	1	8	5.351414e-01	8.227799e-01	Zm00001d006640
Metabolism	Carbohydrate metabolism	Pentose and glucuronate interconversions	ko00040	9	98	5.436946e-01	8.256104e-01	Zm00001d021050,Zm00001d022460,Zm00001d010793,Zm00001d034552,Zm00001d031727,Zm00001d009899,Zm00001d032992,Zm00001d048324,Zm00001d027841
Metabolism	Carbohydrate metabolism	Propanoate metabolism	ko00640	4	43	5.609311e-01	8.413967e-01	Zm00001d023779,Zm00001d000133,Zm00001d031212,Zm00001d014945
Metabolism	Energy metabolism	Sulfur metabolism	ko00920	5	55	5.720686e-01	8.477643e-01	Zm00001d004413,Zm00001d021596,Zm00001d004513,Zm00001d038218,Zm00001d028154
Metabolism	Lipid metabolism	Synthesis and degradation of ketone bodies	ko00072	1	10	6.161845e-01	9.014702e-01	Zm00001d031212
Metabolism	Overview	Fatty acid metabolism	ko01212	10	116	6.229672e-01	9.014702e-01	Zm00001d034832,Zm00001d053127,Zm00001d019926,Zm00001d000041,Zm00001d024723,Zm00001d045295,Zm00001d006866,Zm00001d004019,Zm00001d031212,Zm00001d045606
Metabolism	Metabolism of cofactors and vitamins	One carbon pool by folate	ko00670	2	24	6.573788e-01	9.402045e-01	Zm00001d034602,Zm00001d002258
Metabolism	Metabolism of cofactors and vitamins	Nicotinate and nicotinamide metabolism	ko00760	3	38	6.868898e-01	9.711201e-01	Zm00001d004716,Zm00001d034725,Zm00001d053076
Metabolism	Lipid metabolism	Fatty acid elongation	ko00062	4	51	6.964207e-01	9.734062e-01	Zm00001d051787,Zm00001d028406,Zm00001d047190,Zm00001d000041
Cellular Processes	Transport and catabolism	Autophagy - other eukaryotes	ko04136	2	58	9.737178e-01	1.000000e+00	Zm00001d027415,Zm00001d048336
Cellular Processes	Transport and catabolism	Endocytosis	ko04144	13	327	9.999063e-01	1.000000e+00	Zm00001d033714,Zm00001d040202,Zm00001d022391,Zm00001d038842,Zm00001d010733,Zm00001d031667,Zm00001d008295,Zm00001d042918,Zm00001d032710,Zm00001d015804,Zm00001d033670,Zm00001d014911,Zm00001d041550
Environmental Information Processing	Signal transduction	Phosphatidylinositol signaling system	ko04070	8	121	8.728348e-01	1.000000e+00	Zm00001d043286,Zm00001d047447,Zm00001d022391,Zm00001d029443,Zm00001d033551,Zm00001d033670,Zm00001d014911,Zm00001d032238
Genetic Information Processing	Folding, sorting and degradation	Proteasome	ko03050	4	112	9.933900e-01	1.000000e+00	Zm00001d048271,Zm00001d031599,Zm00001d037401,Zm00001d003257
Genetic Information Processing	Folding, sorting and degradation	Protein export	ko03060	5	94	9.386334e-01	1.000000e+00	Zm00001d048028,Zm00001d026703,Zm00001d008625,Zm00001d014993,Zm00001d026521
Genetic Information Processing	Folding, sorting and degradation	Protein processing in endoplasmic reticulum	ko04141	21	397	9.985323e-01	1.000000e+00	Zm00001d005460,Zm00001d039936,Zm00001d009783,Zm00001d014993,Zm00001d019283,Zm00001d047553,Zm00001d028588,Zm00001d052809,Zm00001d006914,Zm00001d011500,Zm00001d052194,Zm00001d014124,Zm00001d006008,Zm00001d043998,Zm00001d041719,Zm00001d042333,Zm00001d035285,Zm00001d044874,Zm00001d047548,Zm00001d028561,Zm00001d041550
Genetic Information Processing	Folding, sorting and degradation	RNA degradation	ko03018	12	220	9.841445e-01	1.000000e+00	Zm00001d006036,Zm00001d045431,Zm00001d022236,Zm00001d014090,Zm00001d032789,Zm00001d045544,Zm00001d039400,Zm00001d015212,Zm00001d045326,Zm00001d035937,Zm00001d019898,Zm00001d005674
Genetic Information Processing	Folding, sorting and degradation	SNARE interactions in vesicular transport	ko04130	1	70	9.987899e-01	1.000000e+00	Zm00001d021664
Genetic Information Processing	Folding, sorting and degradation	Ubiquitin mediated proteolysis	ko04120	8	240	9.998849e-01	1.000000e+00	Zm00001d002570,Zm00001d002572,Zm00001d006914,Zm00001d039276,Zm00001d011500,Zm00001d028771,Zm00001d043998,Zm00001d029141
Genetic Information Processing	Replication and repair	Base excision repair	ko03410	2	87	9.976920e-01	1.000000e+00	Zm00001d024423,Zm00001d005767
Genetic Information Processing	Replication and repair	DNA replication	ko03030	11	256	9.990061e-01	1.000000e+00	Zm00001d023462,Zm00001d013095,Zm00001d049190,Zm00001d044540,Zm00001d018531,Zm00001d038467,Zm00001d010406,Zm00001d024423,Zm00001d030614,Zm00001d023578,Zm00001d018384
Genetic Information Processing	Replication and repair	Homologous recombination	ko03440	4	251	9.999999e-01	1.000000e+00	Zm00001d022564,Zm00001d024423,Zm00001d022576,Zm00001d018531
Genetic Information Processing	Replication and repair	Mismatch repair	ko03430	3	229	9.999999e-01	1.000000e+00	Zm00001d013095,Zm00001d023578,Zm00001d018531
Genetic Information Processing	Replication and repair	Nucleotide excision repair	ko03420	4	256	9.999999e-01	1.000000e+00	Zm00001d013095,Zm00001d024423,Zm00001d023578,Zm00001d018531
Genetic Information Processing	Transcription	Basal transcription factors	ko03022	1	81	9.995801e-01	1.000000e+00	Zm00001d047909
Genetic Information Processing	Transcription	RNA polymerase	ko03020	4	76	9.252605e-01	1.000000e+00	GRMZM5G899366,GRMZM5G877454,GRMZM5G879235,Zm00001d000270
Genetic Information Processing	Transcription	Spliceosome	ko03040	6	364	1.000000e+00	1.000000e+00	Zm00001d033704,Zm00001d047958,Zm00001d034578,Zm00001d002141,Zm00001d051754,Zm00001d041550
Genetic Information Processing	Translation	Aminoacyl-tRNA biosynthesis	ko00970	1	97	9.999101e-01	1.000000e+00	Zm00001d008975
Genetic Information Processing	Translation	mRNA surveillance pathway	ko03015	8	215	9.993808e-01	1.000000e+00	Zm00001d013481,Zm00001d017215,Zm00001d037810,Zm00001d003796,Zm00001d034578,Zm00001d019898,Zm00001d048336,Zm00001d050266
Genetic Information Processing	Translation	Ribosome biogenesis in eukaryotes	ko03008	6	168	9.985167e-01	1.000000e+00	Zm00001d008327,Zm00001d029174,Zm00001d042050,Zm00001d045028,Zm00001d014988,Zm00001d047958
Genetic Information Processing	Translation	Ribosome	ko03010	47	605	8.978686e-01	1.000000e+00	Zm00001d049619,Zm00001d017719,Zm00001d008245,Zm00001d012992,Zm00001d027512,Zm00001d013730,Zm00001d028117,Zm00001d051662,Zm00001d036985,GRMZM5G858556,Zm00001d047186,Zm00001d008594,Zm00001d042772,Zm00001d020983,GRMZM5G827951,Zm00001d048382,Zm00001d019147,Zm00001d006923,Zm00001d014969,Zm00001d040878,Zm00001d029201,Zm00001d000066,Zm00001d009652,Zm00001d012598,Zm00001d052452,Zm00001d028622,Zm00001d027…
Genetic Information Processing	Translation	RNA transport	ko03013	10	317	9.999935e-01	1.000000e+00	Zm00001d002570,Zm00001d002572,Zm00001d042050,Zm00001d020900,Zm00001d015917,Zm00001d037810,Zm00001d034578,Zm00001d033223,Zm00001d044193,Zm00001d019898
Metabolism	Amino acid metabolism	Lysine biosynthesis	ko00300	2	35	8.419573e-01	1.000000e+00	Zm00001d050133,Zm00001d019988
Metabolism	Energy metabolism	Oxidative phosphorylation	ko00190	18	268	9.372212e-01	1.000000e+00	Zm00001d047789,Zm00001d018069,GRMZM5G853723,Zm00001d019605,GRMZM5G800096,Zm00001d021620,GRMZM5G800980,Zm00001d048163,Zm00001d000277,Zm00001d017770,Zm00001d052242,Zm00001d027304,Zm00001d037492,Zm00001d045139,GRMZM5G866223,GRMZM5G808402,Zm00001d000270,GRMZM5G875287
Metabolism	Glycan biosynthesis and metabolism	N-Glycan biosynthesis	ko00510	2	67	9.874634e-01	1.000000e+00	Zm00001d042333,Zm00001d003292
Metabolism	Lipid metabolism	Arachidonic acid metabolism	ko00590	1	30	9.435702e-01	1.000000e+00	Zm00001d008628
Metabolism	Lipid metabolism	Biosynthesis of unsaturated fatty acids	ko01040	2	60	9.776728e-01	1.000000e+00	Zm00001d004019,Zm00001d045606
Metabolism	Lipid metabolism	Ether lipid metabolism	ko00565	1	48	9.899729e-01	1.000000e+00	Zm00001d034875
Metabolism	Lipid metabolism	Glycerophospholipid metabolism	ko00564	12	175	8.848696e-01	1.000000e+00	Zm00001d038389,Zm00001d049960,Zm00001d044395,Zm00001d039880,Zm00001d041962,Zm00001d011734,Zm00001d039415,Zm00001d042152,Zm00001d009497,Zm00001d011642,Zm00001d010670,Zm00001d034875
Metabolism	Lipid metabolism	Sphingolipid metabolism	ko00600	5	77	8.432172e-01	1.000000e+00	Zm00001d019552,Zm00001d032605,Zm00001d043994,Zm00001d042066,Zm00001d032608
Metabolism	Lipid metabolism	Steroid biosynthesis	ko00100	4	61	8.198582e-01	1.000000e+00	Zm00001d008395,Zm00001d047998,Zm00001d044120,Zm00001d023309
Metabolism	Metabolism of cofactors and vitamins	Biotin metabolism	ko00780	2	28	7.389618e-01	1.000000e+00	Zm00001d006866,Zm00001d019926
Metabolism	Metabolism of cofactors and vitamins	Folate biosynthesis	ko00790	1	34	9.615543e-01	1.000000e+00	Zm00001d039264
Metabolism	Nucleotide metabolism	Pyrimidine metabolism	ko00240	13	229	9.798431e-01	1.000000e+00	Zm00001d023462,GRMZM5G899366,Zm00001d011486,Zm00001d045649,Zm00001d023833,Zm00001d029968,Zm00001d040562,GRMZM5G877454,Zm00001d024423,Zm00001d042088,GRMZM5G879235,Zm00001d003164,Zm00001d000270
Organismal Systems	Environmental adaptation	Plant-pathogen interaction	ko04626	22	270	7.439571e-01	1.000000e+00	Zm00001d003212,Zm00001d013030,Zm00001d027480,Zm00001d009248,Zm00001d017281,Zm00001d027533,Zm00001d003048,Zm00001d009296,Zm00001d002287,Zm00001d029758,Zm00001d013109,Zm00001d040695,Zm00001d052809,Zm00001d020881,Zm00001d047875,Zm00001d006008,Zm00001d020722,Zm00001d041719,Zm00001d018326,Zm00001d035285,Zm00001d040805,Zm00001d013527
