# Supplementary material for: PPR647 Protein Is Required for Chloroplast RNA Editing, Splicing and Chloroplast Development in Maize
Source: Int J Mol Sci. 2021 Oct 16;22(20):11162. doi: 10.3390/ijms222011162 (PMC8537648; doi:10.3390/ijms222011162)
Supplement: Supplementary file 1 [file ijms-22-11162-s001.zip › Supplementary Excel 1.xls]

GeneID	Length	WT-1	WT-2	WT-3	as-1	as-2	as-3	logFC	Pvalue	FDR	NR_def	GO_ID	GO_term	KO_ID	KO_gene	Hyperlink	KEGG Pathway	Pathway ID	Kog_Annotation	Swiss-Prot_Id	Swiss-Prot_Annotation
Zm00001d002454	1200	19.65	0	0	0	0	0	-23.20926828	2.86E-09	7.21E-08	uncharacterized protein LOC100281866 [Zea mays]<>ACG30330.1 phosphoribulokinase [Zea mays]<>DAA36214.1 TPA: phosphoribulokinase [Zea mays]	GO:0016310;GO:0004849;GO:0008152;GO:0016301;GO:0016740;GO:0005524;GO:0043097;GO:0005829;GO:0000166;GO:0005975;GO:0006206;GO:0009507;GO:0008974	phosphorylation;uridine kinase activity;metabolic process;kinase activity;transferase activity;ATP binding;pyrimidine nucleoside salvage;cytosol;nucleotide binding;carbohydrate metabolic process;pyrimidine nucleobase metabolic process;chloroplast;phosphoribulokinase activity	K00855	PRK,prkB	http://www.genome.jp/dbget-bin/www_bget?ko:K00855	Carbon fixation in photosynthetic organisms;Carbon metabolism	ko00710,ko01200	KOG4203(TZ)(Armadillo/beta-Catenin/plakoglobin)	sp|P26302|KPPR_WHEAT	sp|P26302|KPPR_WHEAT Phosphoribulokinase, chloroplastic OS=Triticum aestivum PE=2 SV=1
Zm00001d021822	1197	2.97	0	0	0	0	0	-22.08937226	1.60E-08	3.50E-07	PREDICTED: uncharacterized protein LOC103654309 isoform X4 [Zea mays];PREDICTED: uncharacterized protein LOC100381355 isoform X1 [Zea mays];uncharacterized protein LOC100381355 [Zea mays]<>ACG39311.1 hypothetical protein [Zea mays];PREDICTED: uncharacterized protein LOC103647970 isoform X2 [Zea mays]	-	-	-	-	-	-	-	-	-	-
Zm00001d003306	540	18.52	0	0	0	0	0	-21.73940668	2.70E-08	5.68E-07	Bowman-Birk type bran trypsin inhibitor precursor [Zea mays]<>ACN36892.1 unknown [Zea mays]<>DAA37322.1 TPA: bowman-Birk type bran trypsin inhibitor [Zea mays]	GO:0010466;GO:0030414;GO:0005576;GO:0004867	negative regulation of peptidase activity;peptidase inhibitor activity;extracellular region;serine-type endopeptidase inhibitor activity	-	-	-	-	-	-	sp|A2WK50|IBBR_ORYSI	sp|A2WK50|IBBR_ORYSI Bowman-Birk type bran trypsin inhibitor OS=Oryza sativa subsp. indica GN=RBBI3.3 PE=2 SV=2
Zm00001d011847	690	161	163.76	93.2	0	0	0	-12.84700111	2.01E-26	2.76E-24	hypothetical protein SORBI_003G428800 [Sorghum bicolor]	GO:0046983;GO:0055072;GO:0003700;GO:0000977;GO:0003677;GO:0006357;GO:0090575;GO:0010106;GO:0005634	protein dimerization activity;iron ion homeostasis;transcription factor activity, sequence-specific DNA binding;RNA polymerase II regulatory region sequence-specific DNA binding;DNA binding;regulation of transcription from RNA polymerase II promoter;RNA polymerase II transcription factor complex;cellular response to iron ion starvation;nucleus	-	-	-	-	-	-	sp|Q9ZVB5|BH100_ARATH	sp|Q9ZVB5|BH100_ARATH Transcription factor bHLH100 OS=Arabidopsis thaliana GN=BHLH100 PE=2 SV=1
ENSRNA049465879	374	3420.59	5925.36	26430.7	12.61	5.54	0	-11.40158378	8.73E-12	3.19E-10	hypothetical protein TanjilG_00025 [Lupinus angustifolius]	-	-	-	-	-	-	-	-	-	-
Zm00001d004102	1179	6.15	7.99	8.22	0	0	0	-9.707401045	8.82E-15	4.81E-13	PREDICTED: two-component response regulator ARR10-like isoform X1 [Zea mays]<>DAA38315.1 TPA: putative two-component response regulator family protein [Zea mays]<>AIB05564.1 orphans transcription factor, partial [Zea mays]	GO:0003677;GO:0006355;GO:0000160;GO:0005634;GO:0006351	DNA binding;regulation of transcription, DNA-templated;phosphorelay signal transduction system;nucleus;transcription, DNA-templated	-	-	-	-	-	-	sp|B8ASH8|ORR29_ORYSI	sp|B8ASH8|ORR29_ORYSI Two-component response regulator ORR29 OS=Oryza sativa subsp. indica GN=RR29 PE=3 SV=1
Zm00001d027322	2115	11.19	18.2	10.08	0.06	0	0	-9.632813203	2.95E-19	2.41E-17	PREDICTED: uncharacterized protein LOC100501456 isoform X1 [Zea mays]<>DAA42865.1 TPA: putative DUF827 domain containing family protein [Zea mays]	GO:0005829;GO:0009903;GO:0009904	cytosol;chloroplast avoidance movement;chloroplast accumulation movement	-	-	-	-	-	-	sp|O48724|WEB1_ARATH	sp|O48724|WEB1_ARATH Protein WEAK CHLOROPLAST MOVEMENT UNDER BLUE LIGHT 1 OS=Arabidopsis thaliana GN=WEB1 PE=1 SV=1
ENSRNA049462318	165	0	0	0	0	0	0	-9.504271166	1.19E-10	3.67E-09	unknown, partial [Glycine max]	GO:0016020;GO:0005215;GO:0016021;GO:0006810	membrane;transporter activity;integral component of membrane;transport	-	-	-	-	-	-	-	-
Zm00001d005032	2553	1.91	3.62	1.96	0	0	0	-9.401046183	1.61E-13	7.49E-12	PREDICTED: cation/H(+) antiporter 15-like [Zea mays]<>DAA39299.1 TPA: hypothetical protein ZEAMMB73_525757 [Zea mays]	GO:0016020;GO:0006885;GO:0015299;GO:0005451;GO:0006812;GO:0012505;GO:0016021;GO:0006810;GO:0055085	membrane;regulation of pH;solute:proton antiporter activity;monovalent cation:proton antiporter activity;cation transport;endomembrane system;integral component of membrane;transport;transmembrane transport	-	-	-	-	-	-	sp|Q9SIT5|CHX15_ARATH	sp|Q9SIT5|CHX15_ARATH Cation/H(+) antiporter 15 OS=Arabidopsis thaliana GN=CHX15 PE=2 SV=1
Zm00001d042684	840	17.17	42.24	19.24	0	0.19	0.1	-9.204720165	5.00E-29	8.25E-27	unknown [Zea mays];hypothetical protein SORBIDRAFT_03g041190 [Sorghum bicolor]<>EES01830.1 hypothetical protein SORBI_003G371000 [Sorghum bicolor]	GO:0016020;GO:0005215;GO:0016021;GO:0006810	membrane;transporter activity;integral component of membrane;transport	K14638	SLC15A3_4,PHT	http://www.genome.jp/dbget-bin/www_bget?ko:K14638	-	-	-	sp|Q0WP01|PTR9_ARATH	sp|Q0WP01|PTR9_ARATH Protein NRT1/ PTR FAMILY 5.10 OS=Arabidopsis thaliana GN=NPF5.10 PE=2 SV=1
Zm00001d034692	1461	7	3.06	2.64	0	0	0	-9.188720056	9.36E-13	3.92E-11	hypothetical protein SORBIDRAFT_01g002860 [Sorghum bicolor]<>EER90607.1 hypothetical protein SORBI_001G030500 [Sorghum bicolor]	GO:0080043;GO:0008152;GO:0052696;GO:0009813;GO:0016758;GO:0043231;GO:0080044	quercetin 3-O-glucosyltransferase activity;metabolic process;flavonoid glucuronidation;flavonoid biosynthetic process;transferase activity, transferring hexosyl groups;intracellular membrane-bounded organelle;quercetin 7-O-glucosyltransferase activity	-	-	-	-	-	-	sp|Q8W2B7|BX8_MAIZE	sp|Q8W2B7|BX8_MAIZE DIMBOA UDP-glucosyltransferase BX8 OS=Zea mays GN=Bx8 PE=1 SV=1
Zm00001d015133	1663	5.92	2.51	0.83	0	0	0	-8.902594317	6.39E-11	2.06E-09	metal transporter NRAT1-like [Zea mays]<>XP_008645207.1 PREDICTED: metal transporter NRAT1-like [Zea mays]<>AFW69998.1 hypothetical protein ZEAMMB73_660809 [Zea mays]	GO:0010044;GO:0016020;GO:0015083;GO:0015086;GO:0005215;GO:0005384;GO:0016021;GO:0015690;GO:0005886;GO:0006810;GO:0006811;GO:0005381	response to aluminum ion;membrane;aluminum ion transmembrane transporter activity;cadmium ion transmembrane transporter activity;transporter activity;manganese ion transmembrane transporter activity;integral component of membrane;aluminum cation transport;plasma membrane;transport;ion transport;iron ion transmembrane transporter activity	K03322	mntH	http://www.genome.jp/dbget-bin/www_bget?ko:K03322	-	-	KOG1291(P)(Mn2+ and Fe2+ transporters of the NRAMP family)	sp|Q6ZG85|NRAT1_ORYSJ	sp|Q6ZG85|NRAT1_ORYSJ Metal transporter NRAT1 OS=Oryza sativa subsp. japonica GN=NRAT1 PE=2 SV=1
Zm00001d001139	611	6585.49	13694.29	54830.51	128.49	111.83	43.07	-8.522931028	1.24E-16	7.97E-15	hypothetical protein MTR_0002s0270 [Medicago truncatula]<>KEH17697.1 hypothetical protein MTR_0002s0270 [Medicago truncatula]	-	-	-	-	-	-	-	-	-	-
ENSRNA049473644	483	179.63	368.7	1407.48	4.74	2.95	0.47	-8.448363354	5.01E-11	1.64E-09	photosystem I P700 apoprotein A2 (plastid) [Chaetobromus involucratus subsp. dregeanus]	GO:0016020;GO:0009535;GO:0042651;GO:0051539;GO:0009055;GO:0018298;GO:0009536;GO:0015979;GO:0000287;GO:0055114;GO:0016021;GO:0016168;GO:0009507;GO:0016491;GO:0009579;GO:0051536;GO:0046872;GO:0009522	membrane;chloroplast thylakoid membrane;thylakoid membrane;4 iron, 4 sulfur cluster binding;electron carrier activity;protein-chromophore linkage;plastid;photosynthesis;magnesium ion binding;oxidation-reduction process;integral component of membrane;chlorophyll binding;chloroplast;oxidoreductase activity;thylakoid;iron-sulfur cluster binding;metal ion binding;photosystem I	K02690	psaB	http://www.genome.jp/dbget-bin/www_bget?ko:K02690	Photosynthesis	ko00195	-	sp|Q2PMU2|PSAB_SOYBN	sp|Q2PMU2|PSAB_SOYBN Photosystem I P700 chlorophyll a apoprotein A2 OS=Glycine max GN=psaB PE=3 SV=1
ENSRNA049475645	540	2496.23	5399.99	20014.41	54.54	40.28	16.4	-8.442138022	1.44E-16	9.18E-15	unknow protein [Oryza sativa Japonica Group]	-	-	-	-	-	-	-	-	-	-
Zm00001d011833	1110	2047.6	2645.3	2151.72	14.12	7.94	8.19	-8.206588061	7.02E-186	2.12E-181	ferredoxin--NADP reductase, leaf isozyme [Zea mays]<>ACF85815.1 unknown [Zea mays]<>AFW83918.1 ferredoxin--NADP reductase, leaf isozyme [Zea mays]	GO:0055114;GO:0000166;GO:0016491;GO:0004324	oxidation-reduction process;nucleotide binding;oxidoreductase activity;ferredoxin-NADP+ reductase activity	K02641	petH	http://www.genome.jp/dbget-bin/www_bget?ko:K02641	Photosynthesis	ko00195	KOG1158(C)(NADP/FAD dependent oxidoreductase)	sp|P41344|FENR1_ORYSJ	sp|P41344|FENR1_ORYSJ Ferredoxin--NADP reductase, leaf isozyme, chloroplastic OS=Oryza sativa subsp. japonica GN=Os06g0107700 PE=2 SV=1
ENSRNA049455608	1597	1415.97	2974.2	11668.82	37.84	33.82	10.55	-8.09092481	8.13E-15	4.45E-13	PREDICTED: uncharacterized protein LOC107643668 [Arachis ipaensis]<>XP_016202864.1 PREDICTED: uncharacterized protein LOC107643668 [Arachis ipaensis]<>XP_016202865.1 PREDICTED: uncharacterized protein LOC107643668 [Arachis ipaensis]<>XP_016202866.1 PREDICTED: uncharacterized protein LOC107643668 [Arachis ipaensis]<>XP_016202867.1 PREDICTED: uncharacterized protein LOC107643668 [Arachis ipaensis]<…	-	-	-	-	-	-	-	-	sp|Q09FP9|YCF15_NANDO	sp|Q09FP9|YCF15_NANDO Putative uncharacterized protein ycf15 OS=Nandina domestica GN=ycf15-A PE=5 SV=1
Zm00001d048592	1392	77.96	86.87	79.25	0.73	0.35	0.11	-8.046890574	3.71E-88	5.60E-85	uncharacterized protein LOC100382265 [Zea mays]<>ACN28392.1 unknown [Zea mays]<>AFW60067.1 hypothetical protein ZEAMMB73_533261 [Zea mays]<>AOW72081.1 chloroplast ribulose bisphosphate carboxylase/oxygenase activase [Zea mays]	GO:0005524	ATP binding	-	-	-	-	-	KOG0651(O)(26S proteasome regulatory complex, ATPase RPT4)	sp|P93431|RCA_ORYSJ	sp|P93431|RCA_ORYSJ Ribulose bisphosphate carboxylase/oxygenase activase, chloroplastic OS=Oryza sativa subsp. japonica GN=RCA PE=1 SV=2
ENSRNA049462250	466	2365.62	4878.24	20150.86	63.64	72.08	14.42	-7.973906171	2.49E-13	1.14E-11	hypothetical protein, partial [Oryza sativa Indica Group]	-	-	-	-	-	-	-	-	-	-
Zm00001d021687	2316	1.64	3.65	1.74	0	0.03	0	-7.961316311	6.74E-10	1.88E-08	PREDICTED: ethylene receptor 2-like [Zea mays]<>XP_008653178.1 PREDICTED: ethylene receptor 2-like [Zea mays]<>XP_008653179.1 PREDICTED: ethylene receptor 2-like [Zea mays]<>XP_008653180.1 PREDICTED: ethylene receptor 2-like [Zea mays]<>XP_008653181.1 PREDICTED: ethylene receptor 2-like [Zea mays]<>XP_008653182.1 PREDICTED: ethylene receptor 2-like [Zea mays]	GO:0016020;GO:0050896;GO:0051740;GO:0038199;GO:0000155;GO:0005789;GO:0004673;GO:0000160;GO:0016021;GO:0010105	membrane;response to stimulus;ethylene binding;ethylene receptor activity;phosphorelay sensor kinase activity;endoplasmic reticulum membrane;protein histidine kinase activity;phosphorelay signal transduction system;integral component of membrane;negative regulation of ethylene-activated signaling pathway	K14509	ETR,ERS	http://www.genome.jp/dbget-bin/www_bget?ko:K14509	MAPK signaling pathway - plant;Plant hormone signal transduction	ko04016,ko04075	-	sp|Q6T5K3|ETR4_ORYSI	sp|Q6T5K3|ETR4_ORYSI Ethylene receptor 4 OS=Oryza sativa subsp. indica GN=ETR4 PE=2 SV=1
Zm00001d044535	999	2.79	3.59	1.61	0	0	0	-7.875747349	8.05E-09	1.86E-07	hypothetical protein SORBIDRAFT_03g024550 [Sorghum bicolor]<>EES03102.1 hypothetical protein SORBI_003G184100 [Sorghum bicolor]	GO:0016020;GO:0016021;GO:0005886;GO:0006810;GO:0022857	membrane;integral component of membrane;plasma membrane;transport;transmembrane transporter activity	-	-	-	-	-	-	sp|Q9FGG3|WTR45_ARATH	sp|Q9FGG3|WTR45_ARATH WAT1-related protein At5g64700 OS=Arabidopsis thaliana GN=At5g64700 PE=2 SV=1
Zm00001d014778	564	36.97	1.12	0.35	0.18	0	0	-7.84432438	0.00101675	0.007651099	serine/threonine-protein kinase NLK-like [Zea mays]<>AFW69488.1 hypothetical protein ZEAMMB73_624101 [Zea mays]	-	-	-	-	-	-	-	-	-	-
Zm00001d048726	675	6.57	10.55	7.4	0	0	0.14	-7.779881905	1.66E-09	4.36E-08	PREDICTED: tropinone reductase 2 isoform X1 [Zea mays]	GO:0016491	oxidoreductase activity	K08081	TR1	http://www.genome.jp/dbget-bin/www_bget?ko:K08081	Tropane, piperidine and pyridine alkaloid biosynthesis	ko00960	KOG0725(R)(Reductases with broad range of substrate specificities)	sp|Q9ZW03|TRNH3_ARATH	sp|Q9ZW03|TRNH3_ARATH Tropinone reductase homolog At2g29150 OS=Arabidopsis thaliana GN=At2g29150 PE=1 SV=1
Zm00001d011285	795	975.67	990.68	380.83	7.01	2.29	4.23	-7.774257504	1.62E-89	2.57E-86	light harvesting chlorophyll a/b binding protein1 [Zea mays]<>ACF88086.1 unknown [Zea mays]<>ACG28627.1 chlorophyll a-b binding protein 2 [Zea mays]<>AFW83181.1 light harvesting chlorophyll a/b binding protein1 isoform 1 [Zea mays]<>AFW83182.1 light harvesting chlorophyll a/b binding protein1 isoform 2 [Zea mays]	GO:0016020;GO:0009535;GO:0031409;GO:0009941;GO:0018298;GO:0009765;GO:0009536;GO:0015979;GO:0009523;GO:0009416;GO:0016021;GO:0016168;GO:0009507;GO:0009768;GO:0010287;GO:0009579;GO:0046872;GO:0009522	membrane;chloroplast thylakoid membrane;pigment binding;chloroplast envelope;protein-chromophore linkage;photosynthesis, light harvesting;plastid;photosynthesis;photosystem II;response to light stimulus;integral component of membrane;chlorophyll binding;chloroplast;photosynthesis, light harvesting in photosystem I;plastoglobule;thylakoid;metal ion binding;photosystem I	K08912	LHCB1	http://www.genome.jp/dbget-bin/www_bget?ko:K08912	Photosynthesis - antenna proteins	ko00196	-	sp|P12331|CB22_ORYSJ	sp|P12331|CB22_ORYSJ Chlorophyll a-b binding protein 2, chloroplastic OS=Oryza sativa subsp. japonica GN=CAB2R PE=2 SV=2
Zm00001d018780	2052	1.15	1.34	0.58	0	0	0	-7.734024993	2.18E-08	4.67E-07	unknown [Zea mays]	-	-	-	-	-	-	-	-	-	-
Zm00001d053015	1185	329.66	393.45	325.89	1.59	2.21	2.72	-7.72441732	3.22E-185	4.86E-181	uncharacterized protein LOC100272845 [Zea mays]<>ACF84590.1 unknown [Zea mays]<>ACR38448.1 unknown [Zea mays]<>AFW65382.1 fructose-bisphosphate aldolase [Zea mays]	GO:0006096;GO:0005737;GO:0004332;GO:0003824;GO:0009536;GO:0016829;GO:0005739;GO:0009507	glycolytic process;cytoplasm;fructose-bisphosphate aldolase activity;catalytic activity;plastid;lyase activity;mitochondrion;chloroplast	K01623	ALDO	http://www.genome.jp/dbget-bin/www_bget?ko:K01623	Fructose and mannose metabolism;Glycolysis / Gluconeogenesis;Pentose phosphate pathway;Carbon fixation in photosynthetic organisms;Biosynthesis of amino acids;Carbon metabolism	ko00051,ko00010,ko00030,ko00710,ko01230,ko01200	KOG1557(G)(Fructose-biphosphate aldolase)	sp|Q40677|ALFP_ORYSJ	sp|Q40677|ALFP_ORYSJ Fructose-bisphosphate aldolase, chloroplastic OS=Oryza sativa subsp. japonica GN=ALDP PE=1 SV=2
Zm00001d000417	1062	405.83	322.28	2389.79	7.79	10.02	2.73	-7.722622634	4.92E-12	1.86E-10	Flags: Precursor<>CAA60265.1 PSII 32 KDa protein (chloroplast) [Zea mays]<>AAN33184.1 32 kDa photosystem II protein (chloroplast) [Zea mays]<>AGV02637.1 photosystem II protein D1 (chloroplast) [Zea mays subsp. mays]<>AGV02721.1 photosystem II protein D1 (chloroplast) [Zea mays subsp. mays]<>AKQ78095.1 photosystem II protein D1 (chloroplast) [Zea mays subsp. mays]<>AKQ78179.1 photosystem II protei…	GO:0016020;GO:0009535;GO:0009523;GO:0005506;GO:0045156;GO:0055114;GO:0042651;GO:0019684;GO:0016021;GO:0016168;GO:0009507;GO:0016491;GO:0009772;GO:0009055;GO:0010242;GO:0009579;GO:0009635;GO:0018298;GO:0046872;GO:0009536;GO:0015979	membrane;chloroplast thylakoid membrane;photosystem II;iron ion binding;electron transporter, transferring electrons within the cyclic electron transport pathway of photosynthesis activity;oxidation-reduction process;thylakoid membrane;photosynthesis, light reaction;integral component of membrane;chlorophyll binding;chloroplast;oxidoreductase activity;photosynthetic electron transport in photosys…	K02703	psbA	http://www.genome.jp/dbget-bin/www_bget?ko:K02703	Photosynthesis	ko00195	-	sp|P48183|PSBA_MAIZE	sp|P48183|PSBA_MAIZE Photosystem II protein D1 OS=Zea mays GN=psbA PE=1 SV=1
Zm00001d019605	1029	279.53	474.57	1859.21	9.08	7.15	2.13	-7.630751573	1.19E-13	5.63E-12	NADH-plastoquinone oxidoreductase subunit 6 (chloroplast) [Ischaemum afrum]<>ANN36162.1 NADH-plastoquinone oxidoreductase subunit 6 (chloroplast) [Ischaemum afrum]	GO:0016020;GO:0009535;GO:0008137;GO:0009536;GO:0048038;GO:0055114;GO:0016021;GO:0009507;GO:0016491;GO:0006810;GO:0009579	membrane;chloroplast thylakoid membrane;NADH dehydrogenase (ubiquinone) activity;plastid;quinone binding;oxidation-reduction process;integral component of membrane;chloroplast;oxidoreductase activity;transport;thylakoid	K05578	ndhG	http://www.genome.jp/dbget-bin/www_bget?ko:K05578	Oxidative phosphorylation	ko00190	-	sp|A1E9X7|NU6C_SORBI	sp|A1E9X7|NU6C_SORBI NAD(P)H-quinone oxidoreductase subunit 6, chloroplastic OS=Sorghum bicolor GN=ndhG PE=3 SV=1
Zm00001d033874	777	137.13	205.92	226.35	3.12	0.86	0.12	-7.600375	3.27E-58	1.86E-55	unknown [Zea mays]<>DAA51150.1 TPA: hypothetical protein ZEAMMB73_984115 [Zea mays]	GO:0009536	plastid	-	-	-	-	-	-	-	-
Zm00001d012036	3207	263.9	387.85	266.96	2.7	1.5	2.07	-7.590468994	2.23E-162	2.24E-158	sucrose-phosphate synthase [Zea mays]<>P31927.1 RecName: Full=Sucrose-phosphate synthase; AltName: Full=UDP-glucose-fructose-phosphate glucosyltransferase<>AAA33513.1 sucrose phosphate synthase [Zea mays]<>AFW84161.1 sucrose phosphate synthase1 [Zea mays]	GO:0005986;GO:0016157;GO:0005985;GO:0016740;GO:0046524;GO:0016757;GO:0005794	sucrose biosynthetic process;sucrose synthase activity;sucrose metabolic process;transferase activity;sucrose-phosphate synthase activity;transferase activity, transferring glycosyl groups;Golgi apparatus	K00696	E2.4.1.14	http://www.genome.jp/dbget-bin/www_bget?ko:K00696	Starch and sucrose metabolism	ko00500	KOG1111(MOI)(N-acetylglucosaminyltransferase complex, subunit PIG-A/SPT14, required for phosphatidylinositol biosynthesis/Sulfolipid synthase)	sp|P31927|SPSA_MAIZE	sp|P31927|SPSA_MAIZE Sucrose-phosphate synthase OS=Zea mays GN=SPS PE=1 SV=1
Zm00001d023443	564	9.06	4.87	1.4	0	0	0	-7.564275285	2.52E-07	4.50E-06	PREDICTED: DNA-binding protein EMBP-1-like [Zea mays]	GO:0003700;GO:0006355;GO:0043565	transcription factor activity, sequence-specific DNA binding;regulation of transcription, DNA-templated;sequence-specific DNA binding	-	-	-	-	-	-	-	-
Zm00001d011760	1026	115.48	135.59	112.63	0.53	1.18	0.95	-7.47514516	8.77E-106	1.65E-102	uncharacterized protein LOC100193395 [Zea mays]<>ACF80650.1 unknown [Zea mays]	GO:0009055;GO:0005506	electron carrier activity;iron ion binding	-	-	-	-	-	KOG0691(O)(Molecular chaperone (DnaJ superfamily))	sp|P39101|CAJ1_YEAST	sp|P39101|CAJ1_YEAST Protein CAJ1 OS=Saccharomyces cerevisiae (strain ATCC 204508 / S288c) GN=CAJ1 PE=1 SV=1
Zm00001d033686	585	3.76	5.11	3.47	0	0	0	-7.41856987	1.38E-07	2.58E-06	hypothetical protein SORBIDRAFT_01g010890 [Sorghum bicolor]<>EER91028.1 hypothetical protein SORBI_001G123800 [Sorghum bicolor]	GO:0070449;GO:0003677;GO:0006368;GO:0005634;GO:0006351	elongin complex;DNA binding;transcription elongation from RNA polymerase II promoter;nucleus;transcription, DNA-templated	-	-	-	-	-	-	-	-
Zm00001d000279	1452	31.45	23.96	118.59	0.42	0.58	0.5	-7.393741116	2.54E-17	1.73E-15	Flags: Precursor<>CAA78027.1 Ribulose bisphosphate carboxylase (chloroplast) [Zea mays]<>CAA60294.1 ribulose-1,5-bisphosphate carboxylase/oxygenase large subunit (chloroplast) [Zea mays]<>AGV02664.1 ribulose bisphosphate carboxylase large subunit (chloroplast) [Zea mays subsp. mays]<>AGV02748.1 ribulose bisphosphate carboxylase large subunit (chloroplast) [Zea mays subsp. mays]<>AKQ78122.1 ribulo…	GO:0015977;GO:0019253;GO:0009536;GO:0009853;GO:0004497;GO:0015979;GO:0000287;GO:0055114;GO:0016829;GO:0009507;GO:0016491;GO:0016984;GO:0046872	carbon fixation;reductive pentose-phosphate cycle;plastid;photorespiration;monooxygenase activity;photosynthesis;magnesium ion binding;oxidation-reduction process;lyase activity;chloroplast;oxidoreductase activity;ribulose-bisphosphate carboxylase activity;metal ion binding	K01601	rbcL	http://www.genome.jp/dbget-bin/www_bget?ko:K01601	Glyoxylate and dicarboxylate metabolism;Carbon fixation in photosynthetic organisms;Carbon metabolism	ko00630,ko00710,ko01200	-	sp|P00874|RBL_MAIZE	sp|P00874|RBL_MAIZE Ribulose bisphosphate carboxylase large chain OS=Zea mays GN=rbcL PE=3 SV=2
Zm00001d011515	267	17.42	48.84	23.99	0	0	0	-7.353060057	4.18E-07	7.13E-06	SANT/MYB protein [Zea mays]<>ACG30426.1 SANT/MYB protein [Zea mays]<>ACN25276.1 unknown [Zea mays]<>AFW83475.1 putative homeodomain-like transcription factor superfamily protein [Zea mays]<>AIB05026.1 MYB-related transcription factor, partial [Zea mays]	GO:0003677;GO:0005634	DNA binding;nucleus	-	-	-	-	-	-	sp|Q6NNN0|RADL3_ARATH	sp|Q6NNN0|RADL3_ARATH Protein RADIALIS-like 3 OS=Arabidopsis thaliana GN=RL3 PE=2 SV=1
ENSRNA049459300	1414	1364.09	3185.75	15601.12	76.04	75.73	23.24	-7.338777524	5.55E-11	1.81E-09	putative prpol [Zea mays]	GO:0009536;GO:0009507	plastid;chloroplast	-	-	-	-	-	KOG0017(R)(FOG: Transposon-encoded proteins with TYA, reverse transcriptase, integrase domains in various combinations)	sp|Q3BAI2|YCX91_PHAAO	sp|Q3BAI2|YCX91_PHAAO Uncharacterized protein ORF91 OS=Phalaenopsis aphrodite subsp. formosana PE=4 SV=1
Zm00001d005002	1242	15.89	13.26	11.03	0	0.12	0.25	-7.277752081	6.01E-28	9.25E-26	carbohydrate transporter/ sugar porter/ transporter [Zea mays]<>ACF79285.1 unknown [Zea mays]<>DAA39261.1 TPA: carbohydrate transporter/ sugar porter/ transporter [Zea mays];PREDICTED: carbohydrate transporter/ sugar porter/ transporter isoform X2 [Zea mays];hypothetical protein SORBI_008G015800 [Sorghum bicolor]	GO:0016020;GO:0005215;GO:0016021;GO:0055085	membrane;transporter activity;integral component of membrane;transmembrane transport	-	-	-	-	-	-	sp|Q94BZ1|ZIFL1_ARATH	sp|Q94BZ1|ZIFL1_ARATH Protein ZINC INDUCED FACILITATOR-LIKE 1 OS=Arabidopsis thaliana GN=ZIFL1 PE=2 SV=1
ENSRNA049465110	604	1430.05	2834.02	10034.49	54.64	50.3	25.85	-7.245770712	1.46E-14	7.77E-13	BnaC09g30110D [Brassica napus]<>CDY19654.1 BnaC09g29100D [Brassica napus]<>CDX95219.1 BnaC09g16510D [Brassica napus]	GO:0015977;GO:0000287;GO:0016984	carbon fixation;magnesium ion binding;ribulose-bisphosphate carboxylase activity	K01859	E5.5.1.6	http://www.genome.jp/dbget-bin/www_bget?ko:K01859	Flavonoid biosynthesis	ko00941	-	-	-
ENSRNA049476438	717	1299.1	2532.88	9615.75	56.56	48.73	18.53	-7.237098968	5.91E-13	2.56E-11	BnaC09g30110D [Brassica napus]<>CDY19654.1 BnaC09g29100D [Brassica napus]<>CDX95219.1 BnaC09g16510D [Brassica napus]	GO:0015977;GO:0009536;GO:0000287;GO:0009507;GO:0016984	carbon fixation;plastid;magnesium ion binding;chloroplast;ribulose-bisphosphate carboxylase activity	K01859	E5.5.1.6	http://www.genome.jp/dbget-bin/www_bget?ko:K01859	Flavonoid biosynthesis	ko00941	-	-	-
ENSRNA049459267	466	2067.25	4247.92	15129.28	95.34	73.04	26.83	-7.233929314	7.71E-13	3.28E-11	Hypothetical protein [Oryza sativa Japonica Group]<>AAM10760.1 Hypothetical protein [Oryza sativa Japonica Group]<>AAP53228.1 hypothetical protein LOC_Os10g21190 [Oryza sativa Japonica Group]	-	-	-	-	-	-	-	-	-	-
Zm00001d030464	1527	0.43	1.79	0.73	0	0	0	-7.228819545	1.74E-06	2.63E-05	carbohydrate transporter/ sugar porter [Zea mays]<>ACG42661.1 carbohydrate transporter/ sugar porter [Zea mays]	GO:0016020;GO:0005887;GO:0022891;GO:0046323;GO:0005215;GO:0035428;GO:0005355;GO:0016021;GO:0006810;GO:0055085;GO:0005351;GO:0022857	membrane;integral component of plasma membrane;substrate-specific transmembrane transporter activity;glucose import;transporter activity;hexose transmembrane transport;glucose transmembrane transporter activity;integral component of membrane;transport;transmembrane transport;sugar:proton symporter activity;transmembrane transporter activity	-	-	-	-	-	KOG0254(R)(Predicted transporter (major facilitator superfamily))	sp|Q8GXR2|PLT6_ARATH	sp|Q8GXR2|PLT6_ARATH Probable polyol transporter 6 OS=Arabidopsis thaliana GN=PLT6 PE=2 SV=2
Zm00001d020008	1170	7.9	10.27	4.34	0.13	0	0.07	-7.213661787	2.26E-14	1.17E-12	indole-3-glycerol phosphate synthase [Zea mays]<>ACN30903.1 unknown [Zea mays]<>DAA60936.1 TPA: indole-3-glycerol phosphate synthase [Zea mays]	GO:0000162;GO:0004640;GO:0008152;GO:0003824;GO:0004425;GO:0006568	tryptophan biosynthetic process;phosphoribosylanthranilate isomerase activity;metabolic process;catalytic activity;indole-3-glycerol-phosphate synthase activity;tryptophan metabolic process	K01609	trpC	http://www.genome.jp/dbget-bin/www_bget?ko:K01609	Phenylalanine, tyrosine and tryptophan biosynthesis;Biosynthesis of amino acids	ko00400,ko01230	KOG4201(E)(Anthranilate synthase component II)	sp|P49572|TRPC_ARATH	sp|P49572|TRPC_ARATH Indole-3-glycerol phosphate synthase, chloroplastic OS=Arabidopsis thaliana GN=IGPS PE=1 SV=2
ENSRNA049468238	547	1086.01	2503.29	11477.44	63.38	61.03	21.76	-7.169026192	3.99E-11	1.33E-09	hypothetical protein DCAR_001521 [Daucus carota subsp. sativus]	-	-	-	-	-	-	-	-	-	-
Zm00001d025833	692	1.35	1.75	3.83	0	0	0	-6.991416099	4.04E-06	5.68E-05	uncharacterized protein LOC100216957 [Zea mays]<>ACF82687.1 unknown [Zea mays]<>AFW58824.1 hypothetical protein ZEAMMB73_295093 [Zea mays]	GO:0016020;GO:0016021	membrane;integral component of membrane	K17991	PXG	http://www.genome.jp/dbget-bin/www_bget?ko:K17991	Cutin, suberine and wax biosynthesis	ko00073	-	sp|Q9SQ57|PXG_SESIN;sp|A2XVG1|PXG_ORYSI;sp|O81270|PXG1_ARATH	sp|Q9SQ57|PXG_SESIN Peroxygenase OS=Sesamum indicum GN=SOP1 PE=1 SV=1;sp|A2XVG1|PXG_ORYSI Peroxygenase OS=Oryza sativa subsp. indica GN=PXG PE=1 SV=1;sp|O81270|PXG1_ARATH Peroxygenase 1 OS=Arabidopsis thaliana GN=PXG1 PE=1 SV=1
Zm00001d028675	243	38.32	53.14	24.81	0	0	0	-6.987792862	2.39E-06	3.52E-05	PREDICTED: LOC100284567 isoform X1 [Zea mays]<>DAA44728.1 TPA: plant-specific domain TIGR01589 family protein [Zea mays]	-	-	-	-	-	-	-	-	-	-
Zm00001d000164	1248	93.38	104.94	93.79	0.89	1.38	0.99	-6.860924055	1.62E-113	6.11E-110	uncharacterized protein LOC100279820 [Zea mays]<>ACL53563.1 unknown [Zea mays]	GO:0016310;GO:0004849;GO:0008152;GO:0016301;GO:0016740;GO:0005524;GO:0043097;GO:0005829;GO:0000166;GO:0005975;GO:0006206;GO:0009507;GO:0008974	phosphorylation;uridine kinase activity;metabolic process;kinase activity;transferase activity;ATP binding;pyrimidine nucleoside salvage;cytosol;nucleotide binding;carbohydrate metabolic process;pyrimidine nucleobase metabolic process;chloroplast;phosphoribulokinase activity	K00855	PRK,prkB	http://www.genome.jp/dbget-bin/www_bget?ko:K00855	Carbon fixation in photosynthetic organisms;Carbon metabolism	ko00710,ko01200	KOG4203(TZ)(Armadillo/beta-Catenin/plakoglobin)	sp|P26302|KPPR_WHEAT	sp|P26302|KPPR_WHEAT Phosphoribulokinase, chloroplastic OS=Triticum aestivum PE=2 SV=1
Zm00001d009022	1053	121.26	128.78	88.08	1.76	0.86	1.15	-6.855654969	3.24E-106	8.16E-103	PREDICTED: isoflavone reductase homolog IRL-like [Zea mays]	-	-	-	-	-	-	-	-	sp|P52580|IFRH_MAIZE	sp|P52580|IFRH_MAIZE Isoflavone reductase homolog IRL OS=Zea mays GN=IRL PE=2 SV=1
Zm00001d044526	423	123.29	76.53	5.72	0.59	0.91	0.64	-6.847745477	7.10E-09	1.65E-07	zinc finger protein [Zea mays]<>ACN36839.1 unknown [Zea mays]<>DAA59040.1 TPA: zinc finger protein [Zea mays]	GO:0008270;GO:0046872	zinc ion binding;metal ion binding	-	-	-	-	-	-	-	-
ENSRNA049457570	227	1028.34	2073.4	7598.8	67.48	34.09	9.96	-6.839657397	6.38E-09	1.50E-07	hypothetical protein CHLPROCp009, partial [Auxenochlorella protothecoides]	GO:0016020;GO:0015977;GO:0005215;GO:0000287;GO:0016021;GO:0006810;GO:0016984	membrane;carbon fixation;transporter activity;magnesium ion binding;integral component of membrane;transport;ribulose-bisphosphate carboxylase activity	-	-	-	-	-	-	-	-
Zm00001d010321	2029	148.82	177.9	136.01	1.94	2.44	1.3	-6.728568276	5.97E-127	2.57E-123	AltName: Full=Pyruvate, orthophosphate dikinase 2<>AFW81976.1 pyruvate, phosphate dikinase 2 [Zea mays];PREDICTED: pyruvate, phosphate dikinase 1, chloroplastic-like [Zea mays]<>Q42368.2 RecName: Full=Pyruvate, phosphate dikinase 2	GO:0016310;GO:0005737;GO:0006090;GO:0016301;GO:0003824;GO:0016740;GO:0015979;GO:0050242;GO:0005524;GO:0000166;GO:0046872;GO:0016772	phosphorylation;cytoplasm;pyruvate metabolic process;kinase activity;catalytic activity;transferase activity;photosynthesis;pyruvate, phosphate dikinase activity;ATP binding;nucleotide binding;metal ion binding;transferase activity, transferring phosphorus-containing groups	K01006	ppdK	http://www.genome.jp/dbget-bin/www_bget?ko:K01006	Pyruvate metabolism;Carbon fixation in photosynthetic organisms;Carbon metabolism	ko00620,ko00710,ko01200	-	sp|Q42368|PPDK2_MAIZE	sp|Q42368|PPDK2_MAIZE Pyruvate, phosphate dikinase 2 OS=Zea mays GN=PPDK2 PE=1 SV=2
Zm00001d047779	246	203.29	283.91	285.26	1.59	6.13	2.02	-6.68328586	1.22E-18	9.42E-17	plant-specific domain TIGR01589 family protein [Zea mays]<>ACF80905.1 unknown [Zea mays]<>ACG33164.1 plant-specific domain TIGR01589 family protein [Zea mays]<>AFW88787.1 hypothetical protein ZEAMMB73_240957 [Zea mays]	-	-	-	-	-	-	-	-	-	-
ENSRNA049457201	160	0	0	0	0	0	0	-6.645748454	1.36E-05	0.000171858	hypothetical protein PhapfoPp091 [Phalaenopsis aphrodite subsp. formosana]<>AAW82573.1 hypothetical protein (chloroplast) [Phalaenopsis aphrodite subsp. formosana]	GO:0016020;GO:0009536;GO:0016021;GO:0005739;GO:0009507	membrane;plastid;integral component of membrane;mitochondrion;chloroplast	-	-	-	-	-	-	-	-
Zm00001d023995	595	5.9	0.14	0.14	0	0	0	-6.610323712	0.000694264	0.005515919	PREDICTED: uncharacterized protein LOC103642374 [Zea mays]	-	-	-	-	-	-	-	KOG1471(I)(Phosphatidylinositol transfer protein SEC14 and related proteins)	-	-
Zm00001d004836	1113	2.46	0.19	0.48	0	0.06	0.05	-6.598563158	0.000154362	0.00150439	putative leucine-rich repeat protein kinase precursor [Zea mays]<>XP_008661349.1 PREDICTED: uncharacterized LOC100192365 isoform X1 [Zea mays]<>ACG27980.1 receptor protein kinase TMK1 precursor [Zea mays]<>ACL53091.1 unknown [Zea mays]<>AFW59978.1 putative leucine-rich repeat protein kinase [Zea mays]	GO:0016020;GO:0016310;GO:0004672;GO:0016301;GO:0006468;GO:0016740;GO:0005524;GO:0000166;GO:0016021;GO:0004674	membrane;phosphorylation;protein kinase activity;kinase activity;protein phosphorylation;transferase activity;ATP binding;nucleotide binding;integral component of membrane;protein serine/threonine kinase activity	-	-	-	-	-	-	sp|Q9SIT1|TMK3_ARATH	sp|Q9SIT1|TMK3_ARATH Receptor-like kinase TMK3 OS=Arabidopsis thaliana GN=TMK3 PE=2 SV=1
Zm00001d033719	1413	61.82	62.54	41.87	0.72	0.79	0.75	-6.563032494	1.59E-96	2.82E-93	PREDICTED: zinc finger protein CONSTANS-LIKE 16-like [Zea mays]<>DAA50967.1 TPA: hypothetical protein ZEAMMB73_914054 [Zea mays]<>AIB05335.1 C2C2-CO-like transcription factor, partial [Zea mays]	GO:0005622;GO:0009536;GO:0008270	intracellular;plastid;zinc ion binding	-	-	-	-	-	-	sp|Q8RWD0|COL16_ARATH	sp|Q8RWD0|COL16_ARATH Zinc finger protein CONSTANS-LIKE 16 OS=Arabidopsis thaliana GN=COL16 PE=2 SV=2
Zm00001d048523	1875	0.67	1.11	1.01	0.04	0	0	-6.53593768	2.89E-06	4.18E-05	hypothetical protein SHCRBa_040_O01_R_30 [Saccharum hybrid cultivar R570]	GO:0005829;GO:0009903;GO:0009904	cytosol;chloroplast avoidance movement;chloroplast accumulation movement	-	-	-	-	-	-	sp|Q9SZB6|WEL1_ARATH	sp|Q9SZB6|WEL1_ARATH Protein WEAK CHLOROPLAST MOVEMENT UNDER BLUE LIGHT-like 1 OS=Arabidopsis thaliana GN=WEL1 PE=2 SV=1
ENSRNA049477944	413	37.15	92.22	279.71	4.33	2.21	0	-6.518197566	9.28E-06	0.000121712	hypothetical protein L484_018823 [Morus notabilis]<>EXC01912.1 hypothetical protein L484_018823 [Morus notabilis]	GO:0009536;GO:0009507	plastid;chloroplast	-	-	-	-	-	-	-	-
GRMZM5G808939	1527	27.9	21.29	143.65	0.23	2.17	0.64	-6.478752106	2.18E-07	3.96E-06	AltName: Full=PSII 47 kDa protein;photosystem II 47 kDa protein (chloroplast) [Zea mays]<>YP_024402.1 photosystem II 47 kDa protein [Saccharum hybrid cultivar SP-80-3280]<>YP_054655.1 photosystem II 47 kDa protein (chloroplast) [Saccharum hybrid cultivar NCo 310]<>YP_899433.1 photosystem II CP47 chlorophyll apoprotein (chloroplast) [Sorghum bicolor]<>YP_004841974.1 photosystem II CP47 chlorophyll…	GO:0016020;GO:0009535;GO:0009523;GO:0045156;GO:0042651;GO:0019684;GO:0016021;GO:0016168;GO:0009507;GO:0009521;GO:0009772;GO:0009579;GO:0018298;GO:0009767;GO:0009536;GO:0015979	membrane;chloroplast thylakoid membrane;photosystem II;electron transporter, transferring electrons within the cyclic electron transport pathway of photosynthesis activity;thylakoid membrane;photosynthesis, light reaction;integral component of membrane;chlorophyll binding;chloroplast;photosystem;photosynthetic electron transport in photosystem II;thylakoid;protein-chromophore linkage;photosynthet…	K02704	psbB	http://www.genome.jp/dbget-bin/www_bget?ko:K02704	Photosynthesis	ko00195	-	sp|Q6ENT8|PSBB_SACOF	sp|Q6ENT8|PSBB_SACOF Photosystem II CP47 reaction center protein OS=Saccharum officinarum GN=psbB PE=3 SV=1
Zm00001d029078	495	36.32	57.54	39.25	1.32	0.44	0.23	-6.410354662	9.72E-26	1.25E-23	PREDICTED: uncharacterized protein LOC100216770 isoform X1 [Zea mays]<>ACF82964.1 unknown [Zea mays]<>ACG26270.1 DNA binding protein [Zea mays]<>DAA45265.1 TPA: putative HLH DNA-binding domain superfamily protein [Zea mays]	GO:0046983;GO:0003677;GO:0005634	protein dimerization activity;DNA binding;nucleus	-	-	-	-	-	-	-	-
ENSRNA049462348	372	981.86	2862.48	11980	133.26	100.9	33.02	-6.334739389	1.41E-08	3.11E-07	hypothetical protein PhapfoPp090 [Phalaenopsis aphrodite subsp. formosana]<>Q3BAI2.1 RecName: Full=Uncharacterized protein ORF91 (chloroplast) [Phalaenopsis aphrodite subsp. formosana]<>AAW82572.1 hypothetical protein (chloroplast) [Phalaenopsis aphrodite subsp. formosana]	GO:0009536;GO:0009507	plastid;chloroplast	-	-	-	-	-	-	sp|Q3BAI2|YCX91_PHAAO	sp|Q3BAI2|YCX91_PHAAO Uncharacterized protein ORF91 OS=Phalaenopsis aphrodite subsp. formosana PE=4 SV=1
Zm00001d015579	1539	29.57	41.58	33.83	0.84	0.31	0.68	-6.249115715	2.55E-63	1.71E-60	uncharacterized protein LOC100382160 [Zea mays]<>ACN28067.1 unknown [Zea mays]	GO:0016020;GO:0020037;GO:0004497;GO:0016709;GO:0005506;GO:0055114;GO:0016705;GO:0016021;GO:0044550;GO:0016491;GO:0046872	membrane;heme binding;monooxygenase activity;oxidoreductase activity, acting on paired donors, with incorporation or reduction of molecular oxygen, NAD(P)H as one donor, and incorporation of one atom of oxygen;iron ion binding;oxidation-reduction process;oxidoreductase activity, acting on paired donors, with incorporation or reduction of molecular oxygen;integral component of membrane;secondary m…	-	-	-	-	-	-	sp|P93531|C71D7_SOLCH	sp|P93531|C71D7_SOLCH Cytochrome P450 71D7 OS=Solanum chacoense GN=CYP71D7 PE=3 SV=1
Zm00001d039323	1299	0.23	1.17	0.33	0	0	0	-6.17728979	0.000427249	0.003620338	PREDICTED: indole-3-pyruvate monooxygenase YUCCA2-like isoform X1 [Zea mays]<>DAA52798.1 TPA: hypothetical protein ZEAMMB73_414507 [Zea mays]	GO:0050660;GO:0055114;GO:0004499;GO:0016491;GO:0050661;GO:0004497	flavin adenine dinucleotide binding;oxidation-reduction process;N,N-dimethylaniline monooxygenase activity;oxidoreductase activity;NADP binding;monooxygenase activity	K11816	YUCCA	http://www.genome.jp/dbget-bin/www_bget?ko:K11816	Tryptophan metabolism	ko00380	KOG1399(Q)(Flavin-containing monooxygenase)	sp|O64489|YUC9_ARATH	sp|O64489|YUC9_ARATH Probable indole-3-pyruvate monooxygenase YUCCA9 OS=Arabidopsis thaliana GN=YUC9 PE=2 SV=1
Zm00001d000060	1077	222.68	227.92	176.27	4.86	2.22	4.4	-6.153916294	1.70E-111	5.70E-108	NAD(P)H-dependent oxidoreductase [Zea mays]<>ACG30286.1 NAD(P)H-dependent oxidoreductase [Zea mays]<>ACN25620.1 unknown [Zea mays]<>DAA46646.1 TPA: putative oxidoreductase, aldo/keto reductase family protein [Zea mays]	GO:0055114;GO:0016491	oxidation-reduction process;oxidoreductase activity	-	-	-	-	-	KOG1577(R)(Aldo/keto reductase family proteins)	sp|Q7G764|NADO1_ORYSJ	sp|Q7G764|NADO1_ORYSJ Probable NAD(P)H-dependent oxidoreductase 1 OS=Oryza sativa subsp. japonica GN=Os10g0113000 PE=1 SV=1
Zm00001d048161	486	1.6	1.95	0.7	0	0	0	-6.080543594	0.000355363	0.003095508	-	-	-	-	-	-	-	-	-	-	-
Zm00001d042473	1773	24.47	22.76	18.63	0.59	0.23	0.53	-5.988625967	2.07E-64	1.42E-61	PREDICTED: peptide transporter PTR2 isoform X2 [Zea mays]<>DAA56290.1 TPA: hypothetical protein ZEAMMB73_576515 [Zea mays]<>DAA56291.1 TPA: hypothetical protein ZEAMMB73_576515 [Zea mays]	GO:0016020;GO:0006857;GO:0005215;GO:0016021;GO:0006810	membrane;oligopeptide transport;transporter activity;integral component of membrane;transport	K14638	SLC15A3_4,PHT	http://www.genome.jp/dbget-bin/www_bget?ko:K14638	-	-	-	sp|Q9LFB8|PTR5_ARATH	sp|Q9LFB8|PTR5_ARATH Protein NRT1/ PTR FAMILY 8.2 OS=Arabidopsis thaliana GN=NPF8.2 PE=2 SV=1
Zm00001d007956	2001	0.42	0.21	0.3	0	0	0	-5.982699373	0.0004925	0.004095078	PREDICTED: uncharacterized protein LOC103648290 isoform X2 [Zea mays]	-	-	-	-	-	-	-	-	-	-
Zm00001d032103	1668	3.47	4.1	4.48	0.17	0	0.09	-5.968954429	8.37E-16	4.98E-14	PREDICTED: putative AMP-dependent synthetase and ligase superfamily protein isoform X1 [Zea mays]	GO:0016874;GO:0008152;GO:0003824;GO:0005524;GO:0000166;GO:0009698;GO:0016207	ligase activity;metabolic process;catalytic activity;ATP binding;nucleotide binding;phenylpropanoid metabolic process;4-coumarate-CoA ligase activity	K01904	4CL	http://www.genome.jp/dbget-bin/www_bget?ko:K01904	Phenylalanine metabolism;Phenylpropanoid biosynthesis;Ubiquinone and other terpenoid-quinone biosynthesis	ko00360,ko00940,ko00130	KOG1176(I)(Acyl-CoA synthetase)	sp|Q6ZAC1|4CL5_ORYSJ	sp|Q6ZAC1|4CL5_ORYSJ Probable 4-coumarate--CoA ligase 5 OS=Oryza sativa subsp. japonica GN=4CL5 PE=2 SV=1
Zm00001d039679	1560	0.43	0.14	0.62	0	0	0	-5.967849031	0.000839376	0.006516053	uncharacterized protein LOC100383260 [Zea mays]	GO:0005739	mitochondrion	-	-	-	-	-	-	sp|Q3ECH5|PP107_ARATH	sp|Q3ECH5|PP107_ARATH Pentatricopeptide repeat-containing protein At1g66345, mitochondrial OS=Arabidopsis thaliana GN=At1g66345 PE=3 SV=1
Zm00001d043013	756	0.58	1.67	0.78	0	0	0	-5.96715634	0.000675282	0.005389225	hypothetical protein SORBI_003G342300 [Sorghum bicolor]	GO:0003824;GO:0050662	catalytic activity;coenzyme binding	-	-	-	-	-	-	sp|Q9S9N9|CCR1_ARATH	sp|Q9S9N9|CCR1_ARATH Cinnamoyl-CoA reductase 1 OS=Arabidopsis thaliana GN=CCR1 PE=1 SV=1
Zm00001d038029	339	25.81	3.38	0.52	0	0.53	0	-5.950216441	0.000602323	0.004870059	hypothetical protein BAE44_0016021, partial [Dichanthelium oligosanthes]	-	-	-	-	-	-	-	-	sp|P20144|WUN1_SOLTU	sp|P20144|WUN1_SOLTU Wound-induced protein 1 OS=Solanum tuberosum GN=WUN1 PE=2 SV=1
Zm00001d042062	666	0.98	2.15	0.4	0	0	0	-5.878973106	0.00119856	0.008827754	PREDICTED: transcription factor bHLH100-like isoform X2 [Zea mays]	GO:0046983;GO:0055072;GO:0003700;GO:0000977;GO:0003677;GO:0006357;GO:0090575;GO:0010106;GO:0005634	protein dimerization activity;iron ion homeostasis;transcription factor activity, sequence-specific DNA binding;RNA polymerase II regulatory region sequence-specific DNA binding;DNA binding;regulation of transcription from RNA polymerase II promoter;RNA polymerase II transcription factor complex;cellular response to iron ion starvation;nucleus	-	-	-	-	-	-	sp|Q9ZVB5|BH100_ARATH	sp|Q9ZVB5|BH100_ARATH Transcription factor bHLH100 OS=Arabidopsis thaliana GN=BHLH100 PE=2 SV=1
Zm00001d005780	795	0.76	1.22	0.63	0	0	0	-5.831711161	0.000967645	0.007327253	PREDICTED: putative glutamine amidotransferase YLR126C [Zea mays]<>DAA40108.1 TPA: hypothetical protein ZEAMMB73_486241 [Zea mays]	GO:0008233;GO:0019760;GO:0005829	peptidase activity;glucosinolate metabolic process;cytosol	-	-	-	-	-	KOG3179(F)(Predicted glutamine synthetase)	sp|Q9M0A5|GGP3_ARATH	sp|Q9M0A5|GGP3_ARATH Gamma-glutamyl peptidase 3 OS=Arabidopsis thaliana GN=GGP3 PE=2 SV=1
Zm00001d004380	1278	54.31	60.72	56.83	0.41	0.45	3.32	-5.816407122	7.35E-11	2.35E-09	10-deacetylbaccatin III 10-O-acetyltransferase [Zea mays]<>ACF78343.1 unknown [Zea mays]<>ACG30382.1 10-deacetylbaccatin III 10-O-acetyltransferase [Zea mays]<>DAA38588.1 TPA: 10-deacetylbaccatin III 10-O-acetyltransferase [Zea mays]	GO:0016740;GO:0016747	transferase activity;transferase activity, transferring acyl groups other than amino-acyl groups	-	-	-	-	-	-	sp|Q7XHC4|AT15_ORYSJ	sp|Q7XHC4|AT15_ORYSJ Acyl transferase 15 OS=Oryza sativa subsp. japonica GN=AT15 PE=2 SV=1
Zm00001d016924	1290	4.35	4.32	3.62	0	0.11	0.18	-5.800253946	2.68E-13	1.22E-11	PREDICTED: ETHYLENE INSENSITIVE 3-like 5 protein [Zea mays]<>AFW71970.1 hypothetical protein ZEAMMB73_669116 [Zea mays]	GO:0003700;GO:0005634	transcription factor activity, sequence-specific DNA binding;nucleus	K14514	EIN3	http://www.genome.jp/dbget-bin/www_bget?ko:K14514	MAPK signaling pathway - plant;Plant hormone signal transduction	ko04016,ko04075	-	sp|Q9FJQ5|EIL5_ARATH	sp|Q9FJQ5|EIL5_ARATH ETHYLENE INSENSITIVE 3-like 5 protein OS=Arabidopsis thaliana GN=EIL5 PE=2 SV=1
Zm00001d015067	1572	1.15	0.84	0.18	0	0.04	0	-5.776934593	0.00022592	0.002091061	endoglucanase 4-like [Zea mays]<>AFW69905.1 hypothetical protein ZEAMMB73_402804 [Zea mays]<>AGG19099.1 cellulase [Zea mays]	GO:0016787;GO:0008152;GO:0003824;GO:0004553;GO:0000272;GO:0005975;GO:0008810;GO:0016798;GO:0030245	hydrolase activity;metabolic process;catalytic activity;hydrolase activity, hydrolyzing O-glycosyl compounds;polysaccharide catabolic process;carbohydrate metabolic process;cellulase activity;hydrolase activity, acting on glycosyl bonds;cellulose catabolic process	-	-	-	-	-	-	sp|Q6Z715|GUN4_ORYSJ	sp|Q6Z715|GUN4_ORYSJ Endoglucanase 4 OS=Oryza sativa subsp. japonica GN=GLU14 PE=2 SV=1
Zm00001d052532	1359	206.39	271.46	163.33	3.77	3.33	8.64	-5.751367437	2.10E-68	1.71E-65	uncharacterized protein LOC100272739 precursor [Zea mays]<>ACF84318.1 unknown [Zea mays]	GO:0016020;GO:0005215;GO:0016021;GO:0055085	membrane;transporter activity;integral component of membrane;transmembrane transport	-	-	-	-	-	KOG2816(R)(Predicted transporter ADD1 (major facilitator superfamily))	sp|Q5SR56|MF14B_HUMAN	sp|Q5SR56|MF14B_HUMAN Hippocampus abundant transcript-like protein 1 OS=Homo sapiens GN=MFSD14B PE=2 SV=3
Zm00001d003767	435	4137.54	4283.06	3043.09	117.27	85.35	67.18	-5.74517553	4.97E-106	1.07E-102	uncharacterized protein LOC100283848 [Zea mays]<>ACG27302.1 16kDa membrane protein [Zea mays]<>ACG30703.1 16kDa membrane protein [Zea mays]<>ACG38282.1 16kDa membrane protein [Zea mays]<>ACN34681.1 unknown [Zea mays]<>DAA37888.1 TPA: membrane protein [Zea mays]	GO:0016020;GO:0016021	membrane;integral component of membrane	K14332	psaO	http://www.genome.jp/dbget-bin/www_bget?ko:K14332	Photosynthesis	ko00195	-	sp|Q949Q5|PSAO_ARATH	sp|Q949Q5|PSAO_ARATH Photosystem I subunit O OS=Arabidopsis thaliana GN=PSAO PE=1 SV=1
Zm00001d019976	1719	49.8	42.07	23.4	0.82	1.06	0.85	-5.738041669	4.30E-70	3.60E-67	PREDICTED: uncharacterized protein LOC100383547 isoform X2 [Zea mays]<>DAA60888.1 TPA: hypothetical protein ZEAMMB73_594547 [Zea mays]	GO:0004615;GO:0016868;GO:0005829;GO:0005975;GO:0009507;GO:0009570	phosphomannomutase activity;intramolecular transferase activity, phosphotransferases;cytosol;carbohydrate metabolic process;chloroplast;chloroplast stroma	-	-	-	-	-	-	sp|Q88BD4|ALGC_PSESM	sp|Q88BD4|ALGC_PSESM Phosphomannomutase/phosphoglucomutase OS=Pseudomonas syringae pv. tomato (strain ATCC BAA-871 / DC3000) GN=algC PE=3 SV=1
Zm00001d017770	606	402.64	424.31	404.67	11.34	9.36	10.33	-5.696174162	8.50E-133	4.27E-129	uncharacterized protein LOC100383920 [Zea mays]<>ACN25872.1 unknown [Zea mays]<>AFW73009.1 hypothetical protein ZEAMMB73_485855 [Zea mays]	GO:0005737;GO:0016787;GO:0006796;GO:0000287;GO:0004427;GO:0046872	cytoplasm;hydrolase activity;phosphate-containing compound metabolic process;magnesium ion binding;inorganic diphosphatase activity;metal ion binding	K01507	ppa	http://www.genome.jp/dbget-bin/www_bget?ko:K01507	Oxidative phosphorylation	ko00190	KOG1626(C)(Inorganic pyrophosphatase/Nucleosome remodeling factor, subunit NURF38)	sp|A2X8Q3|IPYR_ORYSI;sp|Q0DYB1|IPYR_ORYSJ	sp|A2X8Q3|IPYR_ORYSI Soluble inorganic pyrophosphatase OS=Oryza sativa subsp. indica GN=IPP PE=2 SV=1;sp|Q0DYB1|IPYR_ORYSJ Soluble inorganic pyrophosphatase OS=Oryza sativa subsp. japonica GN=IPP PE=2 SV=1
Zm00001d012333	1533	5.72	5.97	5.9	0.33	0.09	0.05	-5.6185633	2.86E-20	2.56E-18	PREDICTED: uncharacterized acetyltransferase At3g50280-like [Zea mays]<>AFW84530.1 hypothetical protein ZEAMMB73_932194 [Zea mays]	GO:0016740;GO:0016747	transferase activity;transferase activity, transferring acyl groups other than amino-acyl groups	-	-	-	-	-	-	sp|Q9FF86|DCR_ARATH	sp|Q9FF86|DCR_ARATH BAHD acyltransferase DCR OS=Arabidopsis thaliana GN=DCR PE=2 SV=1
Zm00001d025607	1119	2.18	2.69	0.6	0.13	0.1	0	-5.615211811	1.78E-05	0.000217955	PREDICTED: glyceraldehyde-3-phosphate dehydrogenase A, chloroplastic-like, partial [Zea mays]	GO:0006096;GO:0006006;GO:0047100;GO:0019253;GO:0009536;GO:0004365;GO:0055114;GO:0005739;GO:0009507;GO:0016491;GO:0016620;GO:0051287;GO:0050661	glycolytic process;glucose metabolic process;glyceraldehyde-3-phosphate dehydrogenase (NADP+) (phosphorylating) activity;reductive pentose-phosphate cycle;plastid;glyceraldehyde-3-phosphate dehydrogenase (NAD+) (phosphorylating) activity;oxidation-reduction process;mitochondrion;chloroplast;oxidoreductase activity;oxidoreductase activity, acting on the aldehyde or oxo group of donors, NAD or NADP…	K05298	GAPA	http://www.genome.jp/dbget-bin/www_bget?ko:K05298	Carbon fixation in photosynthetic organisms;Carbon metabolism	ko00710,ko01200	KOG0657(G)(Glyceraldehyde 3-phosphate dehydrogenase)	sp|P09315|G3PA_MAIZE	sp|P09315|G3PA_MAIZE Glyceraldehyde-3-phosphate dehydrogenase A, chloroplastic OS=Zea mays GN=GAPA PE=2 SV=1
Zm00001d044399	795	287.78	307.97	105.16	7.85	3.25	7.63	-5.584208676	7.72E-48	3.06E-45	chlorophyll a-b binding protein 2 [Zea mays]<>XP_008675450.1 PREDICTED: chlorophyll a-b binding protein of LHCII type 1-like [Zea mays]<>XP_008675451.1 PREDICTED: chlorophyll a-b binding protein of LHCII type 1-like [Zea mays]<>ACG31472.1 chlorophyll a-b binding protein 2 [Zea mays]<>DAA58854.1 TPA: chlorophyll a-b binding protein 2 [Zea mays]	GO:0016020;GO:0009535;GO:0031409;GO:0009941;GO:0018298;GO:0009765;GO:0015979;GO:0009416;GO:0016021;GO:0016168;GO:0009507;GO:0009768;GO:0010287;GO:0009579;GO:0046872;GO:0009522	membrane;chloroplast thylakoid membrane;pigment binding;chloroplast envelope;protein-chromophore linkage;photosynthesis, light harvesting;photosynthesis;response to light stimulus;integral component of membrane;chlorophyll binding;chloroplast;photosynthesis, light harvesting in photosystem I;plastoglobule;thylakoid;metal ion binding;photosystem I	K08912	LHCB1	http://www.genome.jp/dbget-bin/www_bget?ko:K08912	Photosynthesis - antenna proteins	ko00196	-	sp|Q00827|CB48_MAIZE	sp|Q00827|CB48_MAIZE Chlorophyll a-b binding protein 48, chloroplastic OS=Zea mays GN=CAB48 PE=3 SV=1
Zm00001d027481	1233	34.49	31.19	20.38	0.48	1.05	0.82	-5.542931679	4.24E-53	2.06E-50	uncharacterized protein LOC107546779 [Zea mays]<>DAA43118.1 TPA: hypothetical protein ZEAMMB73_030432 [Zea mays]<>DAA43119.1 TPA: hypothetical protein ZEAMMB73_030432 [Zea mays]	GO:0009507	chloroplast	-	-	-	-	-	-	-	-
Zm00001d005860	1332	0.73	2.1	1.02	0	0.05	0.06	-5.521841835	2.21E-05	0.00026454	uncharacterized protein LOC100384173 precursor [Zea mays]<>ACN36289.1 unknown [Zea mays]	GO:0008233;GO:0016787;GO:0006508;GO:0030163;GO:0004190	peptidase activity;hydrolase activity;proteolysis;protein catabolic process;aspartic-type endopeptidase activity	-	-	-	-	-	-	sp|Q766C3|NEP1_NEPGR	sp|Q766C3|NEP1_NEPGR Aspartic proteinase nepenthesin-1 OS=Nepenthes gracilis GN=nep1 PE=1 SV=1
Zm00001d025255	1995	20.99	31.95	25.05	0.8	0.6	0.86	-5.515912345	2.95E-62	1.94E-59	PREDICTED: cysteine-rich receptor-like protein kinase 25 isoform X1 [Zea mays]	GO:0016020;GO:0004672;GO:0009506;GO:0006468;GO:0005524;GO:0000166;GO:0016021;GO:0005886;GO:0004674;GO:0006952	membrane;protein kinase activity;plasmodesma;protein phosphorylation;ATP binding;nucleotide binding;integral component of membrane;plasma membrane;protein serine/threonine kinase activity;defense response	-	-	-	-	-	-	sp|Q9C5S8|CRK5_ARATH	sp|Q9C5S8|CRK5_ARATH Cysteine-rich receptor-like protein kinase 5 OS=Arabidopsis thaliana GN=CRK5 PE=1 SV=1
Zm00001d044765	1164	285.53	297.72	190.59	9.22	5.66	6.97	-5.51089482	1.25E-107	3.42E-104	unknown [Zea mays]	GO:0008168;GO:0032259;GO:0016740;GO:0006952	methyltransferase activity;methylation;transferase activity;defense response	-	-	-	-	-	-	sp|B6SU46|AAMT2_MAIZE	sp|B6SU46|AAMT2_MAIZE Anthranilate O-methyltransferase 2 OS=Zea mays GN=AAMT2 PE=1 SV=1
Zm00001d006581	1038	4.46	1.16	0.15	0	0.15	0	-5.492886688	0.000259821	0.002359261	PREDICTED: uncharacterized GPI-anchored protein At4g28100-like isoform X1 [Zea mays]<>DAA41110.1 TPA: hypothetical protein ZEAMMB73_853726 [Zea mays]	GO:0046658	anchored component of plasma membrane	-	-	-	-	-	-	sp|Q9SUC9|UGPI7_ARATH	sp|Q9SUC9|UGPI7_ARATH Uncharacterized GPI-anchored protein At4g28100 OS=Arabidopsis thaliana GN=At4g28100 PE=1 SV=1
GRMZM5G831540	693	24.07	4.06	16.39	0.39	0.38	0.54	-5.454611279	1.18E-13	5.58E-12	envelope membrane protein (chloroplast) [Zea mays]<>YP_024390.1 envelope membrane protein [Saccharum hybrid cultivar SP-80-3280]<>YP_054642.1 envelope membrane protein (chloroplast) [Saccharum hybrid cultivar NCo 310]<>YP_899419.1 chloroplast envelope membrane protein (chloroplast) [Sorghum bicolor]<>YP_009020149.1 chloroplast envelope membrane protein (chloroplast) [Sorghum timorense]<>YP_009192…	GO:0016020;GO:0016021;GO:0015078;GO:0015992;GO:0009507;GO:0006810;GO:0006811;GO:0009706;GO:0009528;GO:0009536	membrane;integral component of membrane;hydrogen ion transmembrane transporter activity;proton transport;chloroplast;transport;ion transport;chloroplast inner membrane;plastid inner membrane;plastid	-	-	-	-	-	-	sp|Q6L388|CEMA_SACHY	sp|Q6L388|CEMA_SACHY Chloroplast envelope membrane protein OS=Saccharum hybrid GN=cemA PE=3 SV=1
Zm00001d043968	264	59.02	184.33	38.64	2.28	2.79	2.8	-5.44195506	2.43E-10	7.17E-09	TPA: putative homeodomain-like transcription factor superfamily protein [Zea mays]<>AIB05687.1 MYB-related transcription factor, partial [Zea mays]	GO:0003677;GO:0005634	DNA binding;nucleus	-	-	-	-	-	KOG0724(O)(Zuotin and related molecular chaperones (DnaJ superfamily), contains DNA-binding domains)	sp|Q6NNN0|RADL3_ARATH	sp|Q6NNN0|RADL3_ARATH Protein RADIALIS-like 3 OS=Arabidopsis thaliana GN=RL3 PE=2 SV=1
Zm00001d051908	665	4117.16	4435.24	4990.95	182.19	102.56	135.12	-5.409252769	1.14E-87	1.64E-84	uncharacterized protein LOC100282160 [Zea mays]<>ACG31955.1 CBS domain containing protein [Zea mays]<>ACN26555.1 unknown [Zea mays]<>ACY95272.1 unknown [Zea mays]<>AFW63991.1 CBS domain containing protein [Zea mays];PREDICTED: LOC100282160 isoform X1 [Zea mays]<>AFW63990.1 hypothetical protein ZEAMMB73_114005 [Zea mays]	GO:0003824	catalytic activity	-	-	-	-	-	-	sp|Q58629|Y1232_METJA	sp|Q58629|Y1232_METJA Uncharacterized protein MJ1232 OS=Methanocaldococcus jannaschii (strain ATCC 43067 / DSM 2661 / JAL-1 / JCM 10045 / NBRC 100440) GN=MJ1232 PE=4 SV=1
Zm00001d035854	1860	21.7	14.54	7.51	0.26	0.07	1.01	-5.405370335	2.39E-22	2.48E-20	fatty acid alpha-dioxygenase [Zea mays]<>AFD04418.1 fatty acid alpha-dioxygenase [Zea mays]	GO:0020037;GO:0051213;GO:0006979;GO:0055114;GO:0004601	heme binding;dioxygenase activity;response to oxidative stress;oxidation-reduction process;peroxidase activity	K10529	DOX1	http://www.genome.jp/dbget-bin/www_bget?ko:K10529	alpha-Linolenic acid metabolism	ko00592	KOG0039(PQ)(Ferric reductase, NADH/NADPH oxidase and related proteins)	sp|Q9SGH6|DOX1_ARATH	sp|Q9SGH6|DOX1_ARATH Alpha-dioxygenase 1 OS=Arabidopsis thaliana GN=DOX1 PE=1 SV=1
Zm00001d011123	420	144.55	173.15	65.07	5.69	1.23	4.54	-5.386292161	1.03E-30	1.94E-28	zinc finger protein [Zea mays]<>ACG40847.1 zinc finger protein [Zea mays]<>AFW82959.1 zinc finger protein [Zea mays]	GO:0008270;GO:0046872	zinc ion binding;metal ion binding	-	-	-	-	-	KOG4198(R)(RNA-binding Ran Zn-finger protein and related proteins)	-	-
Zm00001d019613	1098	20.72	30.26	19.86	0.28	0.27	1.82	-5.336248208	1.65E-24	1.96E-22	uncharacterized protein LOC100193067 [Zea mays]<>ACF80228.1 unknown [Zea mays]	GO:0008757;GO:0008168;GO:0046983;GO:0008171;GO:0032259;GO:0019438;GO:0016740	S-adenosylmethionine-dependent methyltransferase activity;methyltransferase activity;protein dimerization activity;O-methyltransferase activity;methylation;aromatic compound biosynthetic process;transferase activity	-	-	-	-	-	-	sp|Q6EPG8|ASMT1_ORYSJ	sp|Q6EPG8|ASMT1_ORYSJ Acetylserotonin O-methyltransferase 1 OS=Oryza sativa subsp. japonica GN=ASMT1 PE=1 SV=1
Zm00001d008837	1536	1.37	1.3	2.85	0.09	0	0.1	-5.324545987	7.02E-08	1.38E-06	unknown [Zea mays]<>AFW80290.1 putative cytochrome P450 superfamily protein [Zea mays]	GO:0020037;GO:0004497;GO:0005506;GO:0055114;GO:0016705;GO:0016491;GO:0022900;GO:0046872	heme binding;monooxygenase activity;iron ion binding;oxidation-reduction process;oxidoreductase activity, acting on paired donors, with incorporation or reduction of molecular oxygen;oxidoreductase activity;electron transport chain;metal ion binding	-	-	-	-	-	-	sp|Q9FVS9|C96AF_ARATH	sp|Q9FVS9|C96AF_ARATH Alkane hydroxylase MAH1 OS=Arabidopsis thaliana GN=CYP96A15 PE=2 SV=1
Zm00001d035978	612	3.97	5.24	4.92	0	0.46	0	-5.290001543	1.57E-06	2.40E-05	uncharacterized protein LOC100274906 [Zea mays]<>ACG25639.1 hypothetical protein [Zea mays]	GO:0016020;GO:0016021	membrane;integral component of membrane	-	-	-	-	-	-	-	-
GRMZM5G800980	768	15.89	10.12	32.6	1.11	0.65	0.35	-5.206359823	2.24E-17	1.54E-15	ndhK (chloroplast) [Zea mays]	GO:0016020;GO:0009535;GO:0005506;GO:0055114;GO:0019684;GO:0051539;GO:0008137;GO:0016655;GO:0009507;GO:0016491;GO:0006810;GO:0009579;GO:0051536;GO:0046872;GO:0009536;GO:0048038	membrane;chloroplast thylakoid membrane;iron ion binding;oxidation-reduction process;photosynthesis, light reaction;4 iron, 4 sulfur cluster binding;NADH dehydrogenase (ubiquinone) activity;oxidoreductase activity, acting on NAD(P)H, quinone or similar compound as acceptor;chloroplast;oxidoreductase activity;transport;thylakoid;iron-sulfur cluster binding;metal ion binding;plastid;quinone binding	K05582	ndhK	http://www.genome.jp/dbget-bin/www_bget?ko:K05582	Oxidative phosphorylation	ko00190	KOG1687(C)(NADH-ubiquinone oxidoreductase, NUFS7/PSST/20 kDa subunit)	sp|A1E9S8|NDHK_SORBI	sp|A1E9S8|NDHK_SORBI NAD(P)H-quinone oxidoreductase subunit K, chloroplastic OS=Sorghum bicolor GN=ndhK PE=3 SV=2
Zm00001d023563	2157	0.51	0.81	0.43	0	0.06	0	-5.1676831	0.000117555	0.001182719	hypothetical protein SORBIDRAFT_08g004550 [Sorghum bicolor]<>EES15737.1 hypothetical protein SORBI_008G053800 [Sorghum bicolor]	GO:0016020;GO:0007166;GO:0004672;GO:0030247;GO:0006468;GO:0005524;GO:0000166;GO:0016021;GO:0005886;GO:0004674;GO:0005509	membrane;cell surface receptor signaling pathway;protein kinase activity;polysaccharide binding;protein phosphorylation;ATP binding;nucleotide binding;integral component of membrane;plasma membrane;protein serine/threonine kinase activity;calcium ion binding	-	-	-	-	-	-	sp|Q9LMN8|WAK3_ARATH	sp|Q9LMN8|WAK3_ARATH Wall-associated receptor kinase 3 OS=Arabidopsis thaliana GN=WAK3 PE=2 SV=2
Zm00001d049157	687	35.05	46.72	58.42	1.44	0.77	3.16	-5.150868352	8.33E-30	1.42E-27	octicosapeptide/Phox/Bem1p [Zea mays]<>ACG30208.1 octicosapeptide/Phox/Bem1p [Zea mays]	-	-	-	-	-	-	-	-	-	-
Zm00001d016982	1791	117.33	133.29	105.51	4.38	5.34	3.62	-5.111785408	5.36E-96	8.99E-93	peptide transporter PTR2 [Zea mays]<>ACN34268.1 unknown [Zea mays]<>AFW72027.1 peptide transporter PTR2 isoform 1 [Zea mays]<>AFW72028.1 peptide transporter PTR2 isoform 2 [Zea mays]	GO:0016020;GO:0006857;GO:0005215;GO:0016021;GO:0006810	membrane;oligopeptide transport;transporter activity;integral component of membrane;transport	-	-	-	-	-	-	sp|Q9LVE0|PTR33_ARATH	sp|Q9LVE0|PTR33_ARATH Protein NRT1/ PTR FAMILY 6.4 OS=Arabidopsis thaliana GN=NPF6.4 PE=1 SV=1
GRMZM5G815553	246	43.29	90.33	165.76	4.76	6.13	0	-5.09538168	2.22E-08	4.75E-07	AltName: Full=PSI-C; AltName: Full=9 kDa polypeptide; AltName: Full=PsaC<>CAA31557.1 8.7 kDa FeS protein (chloroplast) [Zea mays]<>CAB75860.1 unnamed protein product (chloroplast) [Zea mays]<>prf||1601520B psaC gene; AltName: Full=Photosystem I subunit VII;photosystem I subunit VII (chloroplast) [Zea mays]<>P11601.3 RecName: Full=Photosystem I iron-sulfur center	GO:0016020;GO:0009535;GO:0009773;GO:0055114;GO:0042651;GO:0051539;GO:0009507;GO:0016491;GO:0009055;GO:0009579;GO:0051536;GO:0046872;GO:0009536;GO:0009522;GO:0015979	membrane;chloroplast thylakoid membrane;photosynthetic electron transport in photosystem I;oxidation-reduction process;thylakoid membrane;4 iron, 4 sulfur cluster binding;chloroplast;oxidoreductase activity;electron carrier activity;thylakoid;iron-sulfur cluster binding;metal ion binding;plastid;photosystem I;photosynthesis	K02691	psaC	http://www.genome.jp/dbget-bin/www_bget?ko:K02691	Photosynthesis	ko00195	-	sp|P11601|PSAC_MAIZE	sp|P11601|PSAC_MAIZE Photosystem I iron-sulfur center OS=Zea mays GN=psaC PE=3 SV=3
Zm00001d002351	1773	53.76	29.75	30.67	1.15	0.8	2.47	-5.068927256	6.85E-46	2.52E-43	AltName: Full=Farnesyl diphosphatase; AltName: Full=Beta-farnesene synthase; AltName: Full=Terpene synthase 1<>AAO18435.1 terpene synthase [Zea mays]; AltName: Full=(3R,6E)-nerolidol synthase;acyclic sesquiterpene synthase [Zea mays]<>Q84ZW8.1 RecName: Full=Acyclic sesquiterpene synthase;PREDICTED: acyclic sesquiterpene synthase isoform X1 [Zea mays]	GO:0005737;GO:0016787;GO:0008152;GO:0009536;GO:0000287;GO:0016829;GO:0010333;GO:0046872;GO:0006952	cytoplasm;hydrolase activity;metabolic process;plastid;magnesium ion binding;lyase activity;terpene synthase activity;metal ion binding;defense response	K15793	K15793	http://www.genome.jp/dbget-bin/www_bget?ko:K15793	Sesquiterpenoid and triterpenoid biosynthesis;Terpenoid backbone biosynthesis	ko00909,ko00900	-	sp|Q84ZW8|ACSS_MAIZE	sp|Q84ZW8|ACSS_MAIZE Acyclic sesquiterpene synthase OS=Zea mays GN=TPS1 PE=1 SV=1
Zm00001d025253	1129	10.88	15.16	15.31	0.65	0.57	0.42	-5.055972014	9.00E-29	1.46E-26	PREDICTED: cysteine-rich receptor-like protein kinase 6 [Zea mays]	GO:0016020;GO:0004672;GO:0009506;GO:0006468;GO:0005524;GO:0000166;GO:0016021;GO:0005886;GO:0004674;GO:0006952	membrane;protein kinase activity;plasmodesma;protein phosphorylation;ATP binding;nucleotide binding;integral component of membrane;plasma membrane;protein serine/threonine kinase activity;defense response	-	-	-	-	-	-	sp|Q9LDS6|CRK32_ARATH;sp|Q9LDN1|CRK33_ARATH;sp|O65468|CRK8_ARATH;sp|Q9SY89|Y1661_ARATH	sp|Q9LDS6|CRK32_ARATH Putative cysteine-rich receptor-like protein kinase 32 OS=Arabidopsis thaliana GN=CRK32 PE=3 SV=1;sp|Q9LDN1|CRK33_ARATH Putative cysteine-rich receptor-like protein kinase 33 OS=Arabidopsis thaliana GN=CRK33 PE=3 SV=1;sp|O65468|CRK8_ARATH Cysteine-rich receptor-like protein kinase 8 OS=Arabidopsis thaliana GN=CRK8 PE=3 SV=2;sp|Q9SY89|Y1661_ARATH Putative G-type lectin S-rece…
Zm00001d037327	1359	60.89	60.64	48.11	2.59	1.61	2.47	-5.051200449	1.02E-85	1.23E-82	uncharacterized protein LOC100272654 [Zea mays]<>ACN28503.1 unknown [Zea mays]<>AFW76935.1 hypothetical protein ZEAMMB73_075677 [Zea mays]<>AIB05431.1 C2C2-CO-like transcription factor, partial [Zea mays]	GO:0005622;GO:0008270	intracellular;zinc ion binding	-	-	-	-	-	-	sp|Q8RWD0|COL16_ARATH	sp|Q8RWD0|COL16_ARATH Zinc finger protein CONSTANS-LIKE 16 OS=Arabidopsis thaliana GN=COL16 PE=2 SV=2
Zm00001d024800	288	38.86	61.76	39.97	0.81	0.94	3.82	-5.034273245	4.38E-10	1.25E-08	uncharacterized protein LOC100276833 [Zea mays]<>ACG28113.1 hypothetical protein [Zea mays]<>AFW57572.1 hypothetical protein ZEAMMB73_603690 [Zea mays]	-	-	-	-	-	-	-	-	-	-
Zm00001d000272	1674	22.47	22.8	134.35	2.41	3.74	1.58	-5.022436707	4.04E-07	6.91E-06	photosystem I P700 apoprotein A1 (plastid) [Zea perennis]<>YP_009256495.1 photosystem I P700 apoprotein A1 (plastid) [Zea luxurians]<>YP_009259179.1 photosystem I P700 apoprotein A1 (plastid) [Zea diploperennis]<>AGV02656.1 photosystem I P700 apoprotein A1 (chloroplast) [Zea mays subsp. mays]<>AGV02740.1 photosystem I P700 apoprotein A1 (chloroplast) [Zea mays subsp. mays]<>AKQ78114.1 photosystem…	GO:0016020;GO:0009535;GO:0042651;GO:0051539;GO:0009055;GO:0018298;GO:0009536;GO:0015979;GO:0000287;GO:0055114;GO:0016021;GO:0016168;GO:0009507;GO:0016491;GO:0051536;GO:0009579;GO:0046872;GO:0009522	membrane;chloroplast thylakoid membrane;thylakoid membrane;4 iron, 4 sulfur cluster binding;electron carrier activity;protein-chromophore linkage;plastid;photosynthesis;magnesium ion binding;oxidation-reduction process;integral component of membrane;chlorophyll binding;chloroplast;oxidoreductase activity;iron-sulfur cluster binding;thylakoid;metal ion binding;photosystem I	K02689	psaA	http://www.genome.jp/dbget-bin/www_bget?ko:K02689	Photosynthesis	ko00195	-	sp|Q9T2L6|PSAA_SORBI	sp|Q9T2L6|PSAA_SORBI Photosystem I P700 chlorophyll a apoprotein A1 OS=Sorghum bicolor GN=psaA PE=3 SV=1
Zm00001d028469	636	5.39	8.79	4.2	0.15	0.29	0.31	-4.997447724	1.14E-08	2.57E-07	PREDICTED: uncharacterized protein LOC103633768 [Zea mays]	GO:0016020;GO:0007165;GO:0016021	membrane;signal transduction;integral component of membrane	-	-	-	-	-	-	-	-
Zm00001d034461	1086	22.75	23.82	16.59	0.79	0.92	0.87	-4.996424348	1.46E-41	4.96E-39	uncharacterized protein LOC100273163 [Zea mays]<>ACF85361.1 unknown [Zea mays]<>DAA51948.1 TPA: indole-3-glycerol phosphate lyase1 [Zea mays]	GO:0000162;GO:0005737;GO:0030170;GO:0008152;GO:0004834;GO:0003824;GO:0016829;GO:0009507;GO:0006568	tryptophan biosynthetic process;cytoplasm;pyridoxal phosphate binding;metabolic process;tryptophan synthase activity;catalytic activity;lyase activity;chloroplast;tryptophan metabolic process	K13222	BX1,IGL	http://www.genome.jp/dbget-bin/www_bget?ko:K13222	Benzoxazinoid biosynthesis	ko00402	KOG4175(E)(Tryptophan synthase alpha chain)	sp|P42390|TRPA_MAIZE	sp|P42390|TRPA_MAIZE Indole-3-glycerol phosphate lyase, chloroplastic OS=Zea mays GN=BX1 PE=1 SV=2
Zm00001d025103	2235	18.95	22.71	16.89	0.73	0.49	1.27	-4.993542477	7.98E-50	3.39E-47	PREDICTED: primary amine oxidase-like [Zea mays]<>AFW57926.1 hypothetical protein ZEAMMB73_908656 [Zea mays]	GO:0005507;GO:0008131;GO:0048038;GO:0009308;GO:0055114;GO:0016491;GO:0046872	copper ion binding;primary amine oxidase activity;quinone binding;amine metabolic process;oxidation-reduction process;oxidoreductase activity;metal ion binding	K00276	AOC3,AOC2,tynA	http://www.genome.jp/dbget-bin/www_bget?ko:K00276	Glycine, serine and threonine metabolism;Phenylalanine metabolism;Tyrosine metabolism;Isoquinoline alkaloid biosynthesis;Tropane, piperidine and pyridine alkaloid biosynthesis;beta-Alanine metabolism	ko00260,ko00360,ko00350,ko00950,ko00960,ko00410	KOG1186(Q)(Copper amine oxidase)	sp|Q8H1H9|AMO_ARATH	sp|Q8H1H9|AMO_ARATH Primary amine oxidase OS=Arabidopsis thaliana GN=At1g62810 PE=2 SV=1
Zm00001d042918	810	6	14.12	10.42	0.21	0	0.65	-4.99056584	3.51E-11	1.19E-09	uncharacterized protein LOC100276522 [Zea mays]<>ACF82706.1 unknown [Zea mays]<>ACG35068.1 hypothetical protein [Zea mays]<>ACR38268.1 unknown [Zea mays]<>DAA56904.1 TPA: hypothetical protein ZEAMMB73_981823 [Zea mays]	-	-	K12471	EPN	http://www.genome.jp/dbget-bin/www_bget?ko:K12471	Endocytosis	ko04144	KOG2056(F)(Equilibrative nucleoside transporter protein)	-	-
Zm00001d009589	798	1468.57	836.67	355.19	49.35	22.84	32.59	-4.970859584	3.78E-37	9.93E-35	unknown [Zea mays]<>ACG30115.1 chlorophyll a-b binding protein 1 [Zea mays]<>ACG33564.1 chlorophyll a-b binding protein 1 [Zea mays]<>AFW81156.1 light harvesting chlorophyll a/b binding protein3 isoform 1 [Zea mays]<>AFW81157.1 light harvesting chlorophyll a/b binding protein3 isoform 2 [Zea mays]	GO:0016020;GO:0009535;GO:0031409;GO:0009941;GO:0018298;GO:0009765;GO:0009536;GO:0015979;GO:0009523;GO:0009416;GO:0016021;GO:0016168;GO:0009507;GO:0009768;GO:0010287;GO:0009579;GO:0046872;GO:0009522	membrane;chloroplast thylakoid membrane;pigment binding;chloroplast envelope;protein-chromophore linkage;photosynthesis, light harvesting;plastid;photosynthesis;photosystem II;response to light stimulus;integral component of membrane;chlorophyll binding;chloroplast;photosynthesis, light harvesting in photosystem I;plastoglobule;thylakoid;metal ion binding;photosystem I	K08912	LHCB1	http://www.genome.jp/dbget-bin/www_bget?ko:K08912	Photosynthesis - antenna proteins	ko00196	-	sp|P27497|CB29_MAIZE	sp|P27497|CB29_MAIZE Chlorophyll a-b binding protein M9, chloroplastic OS=Zea mays GN=CAB-M9 PE=2 SV=1
Zm00001d039258	1230	2674.7	2214.53	1726.55	97.42	73.66	106.29	-4.945776612	1.88E-138	1.13E-134	Flags: Precursor<>CAA81349.1 triose phosphate/phosphate translocator [Zea mays];triose phosphate/phosphate translocator, chloroplastic precursor [Zea mays]<>P49133.1 RecName: Full=Triose phosphate/phosphate translocator, chloroplastic; Short=cTPT	GO:0016020;GO:0034219;GO:0008643;GO:0009536;GO:0005215;GO:0016021;GO:0031969;GO:0009507;GO:0006810	membrane;carbohydrate transmembrane transport;carbohydrate transport;plastid;transporter activity;integral component of membrane;chloroplast membrane;chloroplast;transport	K15283	SLC35E1	http://www.genome.jp/dbget-bin/www_bget?ko:K15283	-	-	KOG1441(GE)(Glucose-6-phosphate/phosphate and phosphoenolpyruvate/phosphate antiporter)	sp|P49133|TPT_MAIZE	sp|P49133|TPT_MAIZE Triose phosphate/phosphate translocator, chloroplastic OS=Zea mays GN=TPT PE=1 SV=1
Zm00001d009028	1215	508.32	540.1	333.98	22.71	16.48	20.1	-4.910393409	3.53E-106	8.20E-103	uncharacterized protein LOC100501361 [Zea mays]<>AFW80521.1 triose phosphate/phosphate translocator, Precursor [Zea mays]	GO:0016020;GO:0034219;GO:0008643;GO:0009536;GO:0005215;GO:0016021;GO:0031969;GO:0009507;GO:0006810	membrane;carbohydrate transmembrane transport;carbohydrate transport;plastid;transporter activity;integral component of membrane;chloroplast membrane;chloroplast;transport	K15283	SLC35E1	http://www.genome.jp/dbget-bin/www_bget?ko:K15283	-	-	KOG1441(GE)(Glucose-6-phosphate/phosphate and phosphoenolpyruvate/phosphate antiporter)	sp|P49133|TPT_MAIZE	sp|P49133|TPT_MAIZE Triose phosphate/phosphate translocator, chloroplastic OS=Zea mays GN=TPT PE=1 SV=1
Zm00001d017939	1398	51.45	49.28	41.04	1.82	1.71	2.77	-4.87985736	5.17E-80	5.38E-77	PREDICTED: zinc finger protein CONSTANS-LIKE 16-like [Zea mays]<>AFW73247.1 hypothetical protein ZEAMMB73_807545 [Zea mays]<>AIB05540.1 C2C2-CO-like transcription factor, partial [Zea mays]	GO:0005622;GO:0008270	intracellular;zinc ion binding	-	-	-	-	-	-	sp|Q8RWD0|COL16_ARATH	sp|Q8RWD0|COL16_ARATH Zinc finger protein CONSTANS-LIKE 16 OS=Arabidopsis thaliana GN=COL16 PE=2 SV=2
Zm00001d049960	996	10.72	11.21	8.55	0.47	0.69	0.16	-4.868621097	5.85E-21	5.53E-19	PREDICTED: manganese-dependent ADP-ribose/CDP-alcohol diphosphatase-like [Zea mays]	GO:0047734;GO:0016787;GO:0046872;GO:0047631	CDP-glycerol diphosphatase activity;hydrolase activity;metal ion binding;ADP-ribose diphosphatase activity	K01517	ADPRM	http://www.genome.jp/dbget-bin/www_bget?ko:K01517	Glycerophospholipid metabolism;Purine metabolism	ko00564,ko00230	-	sp|Q8H5F8|ADPRM_ORYSJ	sp|Q8H5F8|ADPRM_ORYSJ Manganese-dependent ADP-ribose/CDP-alcohol diphosphatase OS=Oryza sativa subsp. japonica GN=Os07g0688000 PE=2 SV=1
Zm00001d001291	551	4.33	4.48	3.65	0	0.18	0.39	-4.849486793	1.48E-05	0.000184573	-	-	-	-	-	-	-	-	-	-	-
Zm00001d028432	738	234.98	169.04	141.93	8.13	12.25	3.71	-4.829505049	1.13E-39	3.55E-37	nuclear transcription factor Y subunit C-1 [Zea mays]<>XP_008675138.1 PREDICTED: nuclear transcription factor Y subunit C-1 isoform X1 [Zea mays]<>ACG29338.1 nuclear transcription factor Y subunit C-1 [Zea mays]<>AFT82696.1 CA5P11 CCAAT-HAP5 type transcription factor, partial [Zea mays subsp. mays]<>DAA44407.1 TPA: nuclear transcription factor Y subunit C-1 isoform 1 [Zea mays]<>DAA44408.1 TPA: n…	GO:0046982;GO:0005634	protein heterodimerization activity;nucleus	-	-	-	-	-	KOG1659(K)(Class 2 transcription repressor NC2, alpha subunit (DRAP1))	sp|A6BLW4|NFYC2_ORYSJ	sp|A6BLW4|NFYC2_ORYSJ Nuclear transcription factor Y subunit C-2 OS=Oryza sativa subsp. japonica GN=NFYC2 PE=1 SV=1
Zm00001d029605	1116	2.2	2.9	1.14	0.29	0	0	-4.822324404	6.92E-06	9.26E-05	PREDICTED: hypothetical protein isoform X1 [Zea mays]<>ACN34427.1 unknown [Zea mays]<>AFW87921.1 hypothetical protein ZEAMMB73_584157 [Zea mays]	GO:0052793;GO:0016787;GO:0008152;GO:0071555;GO:0009505	pectin acetylesterase activity;hydrolase activity;metabolic process;cell wall organization;plant-type cell wall	K19882	NOTUM	http://www.genome.jp/dbget-bin/www_bget?ko:K19882	-	-	-	sp|B9DFR3|PAE9_ARATH	sp|B9DFR3|PAE9_ARATH Pectin acetylesterase 9 OS=Arabidopsis thaliana GN=PAE9 PE=2 SV=1
Zm00001d044504	1458	1.2	0.77	0.29	0.1	0	0	-4.815908957	0.00081155	0.006336008	putative high-affinity nitrate transporter 2.4 [Dichanthelium oligosanthes]	GO:0016020;GO:0009705;GO:0042128;GO:0005215;GO:0015706;GO:0016021;GO:0005886;GO:0015112;GO:0055085	membrane;plant-type vacuole membrane;nitrate assimilation;transporter activity;nitrate transport;integral component of membrane;plasma membrane;nitrate transmembrane transporter activity;transmembrane transport	K02575	NRT,narK,nrtP,nasA	http://www.genome.jp/dbget-bin/www_bget?ko:K02575	Nitrogen metabolism	ko00910	-	sp|A2ZU80|NRT24_ORYSJ	sp|A2ZU80|NRT24_ORYSJ Probable high-affinity nitrate transporter 2.4 OS=Oryza sativa subsp. japonica GN=NRT2.4 PE=2 SV=2
Zm00001d044402	795	160.65	134.03	34.68	4.52	4.43	5.87	-4.810813655	1.56E-30	2.87E-28	chlorophyll a-b binding protein 2 [Zea mays]<>XP_008675450.1 PREDICTED: chlorophyll a-b binding protein of LHCII type 1-like [Zea mays]<>XP_008675451.1 PREDICTED: chlorophyll a-b binding protein of LHCII type 1-like [Zea mays]<>ACG31472.1 chlorophyll a-b binding protein 2 [Zea mays]<>DAA58854.1 TPA: chlorophyll a-b binding protein 2 [Zea mays]	GO:0016020;GO:0009535;GO:0031409;GO:0009941;GO:0018298;GO:0009765;GO:0015979;GO:0009416;GO:0016021;GO:0016168;GO:0009507;GO:0009768;GO:0010287;GO:0009579;GO:0046872;GO:0009522	membrane;chloroplast thylakoid membrane;pigment binding;chloroplast envelope;protein-chromophore linkage;photosynthesis, light harvesting;photosynthesis;response to light stimulus;integral component of membrane;chlorophyll binding;chloroplast;photosynthesis, light harvesting in photosystem I;plastoglobule;thylakoid;metal ion binding;photosystem I	K08912	LHCB1	http://www.genome.jp/dbget-bin/www_bget?ko:K08912	Photosynthesis - antenna proteins	ko00196	-	sp|Q00827|CB48_MAIZE	sp|Q00827|CB48_MAIZE Chlorophyll a-b binding protein 48, chloroplastic OS=Zea mays GN=CAB48 PE=3 SV=1
Zm00001d044401	795	160.65	134.03	34.68	4.52	4.43	5.87	-4.810813655	1.56E-30	2.87E-28	chlorophyll a-b binding protein 2 [Zea mays]<>XP_008675450.1 PREDICTED: chlorophyll a-b binding protein of LHCII type 1-like [Zea mays]<>XP_008675451.1 PREDICTED: chlorophyll a-b binding protein of LHCII type 1-like [Zea mays]<>ACG31472.1 chlorophyll a-b binding protein 2 [Zea mays]<>DAA58854.1 TPA: chlorophyll a-b binding protein 2 [Zea mays]	GO:0016020;GO:0009535;GO:0031409;GO:0009941;GO:0018298;GO:0009765;GO:0015979;GO:0009416;GO:0016021;GO:0016168;GO:0009507;GO:0009768;GO:0010287;GO:0009579;GO:0046872;GO:0009522	membrane;chloroplast thylakoid membrane;pigment binding;chloroplast envelope;protein-chromophore linkage;photosynthesis, light harvesting;photosynthesis;response to light stimulus;integral component of membrane;chlorophyll binding;chloroplast;photosynthesis, light harvesting in photosystem I;plastoglobule;thylakoid;metal ion binding;photosystem I	K08912	LHCB1	http://www.genome.jp/dbget-bin/www_bget?ko:K08912	Photosynthesis - antenna proteins	ko00196	-	sp|Q00827|CB48_MAIZE	sp|Q00827|CB48_MAIZE Chlorophyll a-b binding protein 48, chloroplastic OS=Zea mays GN=CAB48 PE=3 SV=1
Zm00001d034705	354	103.41	40.36	17.06	2.63	1.87	2.44	-4.800539031	1.08E-12	4.48E-11	uncharacterized protein LOC100281325 [Zea mays]<>ACF84903.1 unknown [Zea mays]<>ACF88215.1 unknown [Zea mays]<>ACG29553.1 hypothetical protein [Zea mays]<>ACG30462.1 hypothetical protein [Zea mays]	GO:0009536	plastid	-	-	-	-	-	-	-	-
Zm00001d013781	810	185.33	152.95	136.92	8.08	6.68	7.38	-4.790667191	7.77E-106	1.56E-102	PREDICTED: chloroplast post-illumination chlorophyll fluorescence increase protein isoform X1 [Zea mays]	GO:0010478;GO:0009536;GO:0009507;GO:0009579;GO:0009570	chlororespiration;plastid;chloroplast;thylakoid;chloroplast stroma	-	-	-	-	-	-	-	-
Zm00001d039260	747	202.57	268.17	248.54	18.84	9.65	11.06	-4.782241219	5.26E-75	4.96E-72	PREDICTED: golden plant2 isoform X1 [Zea mays]<>DAA52693.1 TPA: golden plant2 [Zea mays];golden plant 2 [Zea mays]<>AAG32325.1 putative transcription factor Golden2 [Zea mays]<>AAK50391.1 putative transcription factor GOLDEN 2 [Zea mays]<>ACN27535.1 unknown [Zea mays]<>DAA52694.1 TPA: golden plant2 [Zea mays]<>AIB05180.1 G2-like transcription factor, partial [Zea mays];transcription factor ZmGLK1…	GO:0003677;GO:0006355;GO:0005634;GO:0006351	DNA binding;regulation of transcription, DNA-templated;nucleus;transcription, DNA-templated	-	-	-	-	-	-	sp|Q5NAN5|GLK2_ORYSJ	sp|Q5NAN5|GLK2_ORYSJ Probable transcription factor GLK2 OS=Oryza sativa subsp. japonica GN=GLK2 PE=2 SV=1
Zm00001d046530	894	179.38	82.01	34.9	3.99	3.71	5.6	-4.782016758	2.71E-29	4.55E-27	hypothetical protein [Zea mays]<>ACN33857.1 unknown [Zea mays]<>AFW87222.1 hypothetical protein ZEAMMB73_734162 [Zea mays]	-	-	-	-	-	-	-	-	-	-
Zm00001d023394	1551	1.12	1.28	0.58	0.05	0.09	0	-4.779099252	3.03E-05	0.000352402	uncharacterized protein LOC100192016 precursor [Zea mays]<>ACF79298.1 unknown [Zea mays]<>AFW56031.1 hypothetical protein ZEAMMB73_094151 [Zea mays]	GO:0016020;GO:0048544;GO:0016021	membrane;recognition of pollen;integral component of membrane	-	-	-	-	-	-	sp|Q9LZR8|Y5370_ARATH	sp|Q9LZR8|Y5370_ARATH PAN domain-containing protein At5g03700 OS=Arabidopsis thaliana GN=At5g03700 PE=1 SV=1
Zm00001d028471	1622	3356.57	4455.5	3705.37	236.67	154.63	177.53	-4.750741514	1.00E-86	1.37E-83	phosphoenolpyruvate carboxykinase [ATP] [Zea mays]<>ACN27685.1 unknown [Zea mays]<>ACN28755.1 unknown [Zea mays]<>DAA44446.1 TPA: phosphoenolpyruvate carboxykinase [ATP] isoform 1 [Zea mays]<>DAA44447.1 TPA: phosphoenolpyruvate carboxykinase [ATP] isoform 2 [Zea mays]	GO:0016310;GO:0004611;GO:0016301;GO:0006094;GO:0017076;GO:0005524;GO:0005829;GO:0004612	phosphorylation;phosphoenolpyruvate carboxykinase activity;kinase activity;gluconeogenesis;purine nucleotide binding;ATP binding;cytosol;phosphoenolpyruvate carboxykinase (ATP) activity	K01610	E4.1.1.49,pckA	http://www.genome.jp/dbget-bin/www_bget?ko:K01610	Citrate cycle (TCA cycle);Glycolysis / Gluconeogenesis;Pyruvate metabolism;Carbon fixation in photosynthetic organisms;Carbon metabolism	ko00020,ko00010,ko00620,ko00710,ko01200	-	sp|Q9SLZ0|PCKA_MAIZE	sp|Q9SLZ0|PCKA_MAIZE Phosphoenolpyruvate carboxykinase (ATP) OS=Zea mays PE=2 SV=1
Zm00001d048737	1617	29.21	22.83	13.82	0.57	2.12	0.37	-4.737027611	4.19E-21	4.03E-19	uncharacterized protein LOC100381647 [Zea mays]<>ACN26574.1 unknown [Zea mays]	GO:0016020;GO:0016021	membrane;integral component of membrane	-	-	-	-	-	-	-	-
Zm00001d017711	1218	1030	1015.2	848.88	52.05	63.35	25.61	-4.712720739	9.11E-49	3.77E-46	uncharacterized protein LOC100282845 [Zea mays]<>ACF84252.1 unknown [Zea mays]<>ACF86479.1 unknown [Zea mays]<>ACG34613.1 phosphoribulokinase [Zea mays]<>AFW72928.1 phosphoribulokinase [Zea mays]	GO:0016310;GO:0004849;GO:0008152;GO:0016301;GO:0016740;GO:0005524;GO:0043097;GO:0005829;GO:0000166;GO:0005975;GO:0006206;GO:0009507;GO:0008974	phosphorylation;uridine kinase activity;metabolic process;kinase activity;transferase activity;ATP binding;pyrimidine nucleoside salvage;cytosol;nucleotide binding;carbohydrate metabolic process;pyrimidine nucleobase metabolic process;chloroplast;phosphoribulokinase activity	K00855	PRK,prkB	http://www.genome.jp/dbget-bin/www_bget?ko:K00855	Carbon fixation in photosynthetic organisms;Carbon metabolism	ko00710,ko01200	KOG4203(TZ)(Armadillo/beta-Catenin/plakoglobin)	sp|P26302|KPPR_WHEAT	sp|P26302|KPPR_WHEAT Phosphoribulokinase, chloroplastic OS=Triticum aestivum PE=2 SV=1
Zm00001d044396	795	7.42	2.74	1.36	0	0.15	0.46	-4.711107198	4.81E-06	6.66E-05	PREDICTED: chlorophyll a-b binding protein of LHCII type 1-like [Zea mays]<>DAA58850.1 TPA: chlorophyll a-b binding protein 48, Precursor [Zea mays]	GO:0016020;GO:0009535;GO:0031409;GO:0009941;GO:0018298;GO:0009765;GO:0015979;GO:0009416;GO:0016021;GO:0016168;GO:0009507;GO:0009768;GO:0010287;GO:0009579;GO:0046872;GO:0009522	membrane;chloroplast thylakoid membrane;pigment binding;chloroplast envelope;protein-chromophore linkage;photosynthesis, light harvesting;photosynthesis;response to light stimulus;integral component of membrane;chlorophyll binding;chloroplast;photosynthesis, light harvesting in photosystem I;plastoglobule;thylakoid;metal ion binding;photosystem I	K08912	LHCB1	http://www.genome.jp/dbget-bin/www_bget?ko:K08912	Photosynthesis - antenna proteins	ko00196	-	sp|Q00827|CB48_MAIZE	sp|Q00827|CB48_MAIZE Chlorophyll a-b binding protein 48, chloroplastic OS=Zea mays GN=CAB48 PE=3 SV=1
Zm00001d008681	369	58.48	4.46	2.48	0.79	1.68	0.44	-4.705623185	2.11E-05	0.000254463	ultraviolet-B-repressible protein [Zea mays]<>AFW80124.1 ultraviolet-B-repressible protein [Zea mays]	GO:0016020;GO:0015979;GO:0009523;GO:0016021	membrane;photosynthesis;photosystem II;integral component of membrane	-	-	-	-	-	-	-	-
Zm00001d024497	2184	6.03	6.96	3.45	0.28	0.24	0.29	-4.699672471	2.00E-25	2.51E-23	PREDICTED: hypothetical protein isoform X1 [Zea mays]	GO:0016020;GO:0010222;GO:0016887;GO:0005524;GO:0000166;GO:0016021;GO:0005886;GO:0042626;GO:0010588	membrane;stem vascular tissue pattern formation;ATPase activity;ATP binding;nucleotide binding;integral component of membrane;plasma membrane;ATPase activity, coupled to transmembrane movement of substances;cotyledon vascular tissue pattern formation	-	-	-	-	-	KOG0061(Q)(Transporter, ABC superfamily (Breast cancer resistance protein))	sp|Q9C6W5|AB14G_ARATH	sp|Q9C6W5|AB14G_ARATH ABC transporter G family member 14 OS=Arabidopsis thaliana GN=ABCG14 PE=2 SV=1
Zm00001d000020	909	7.75	7.57	3.04	0.44	0.17	0.28	-4.698396243	7.77E-12	2.86E-10	PREDICTED: transmembrane protein 189-like [Zea mays]<>AFW56908.1 hypothetical protein ZEAMMB73_345267 [Zea mays]	GO:0031625;GO:0005737;GO:0061630	ubiquitin protein ligase binding;cytoplasm;ubiquitin protein ligase activity	K20417	FAD4	http://www.genome.jp/dbget-bin/www_bget?ko:K20417	-	-	-	sp|Q9SZ42|FAD4_ARATH	sp|Q9SZ42|FAD4_ARATH Fatty acid desaturase 4, chloroplastic OS=Arabidopsis thaliana GN=FAD4 PE=1 SV=1
Zm00001d019057	729	36.42	42.42	10.85	1.44	1.88	1.01	-4.686759571	2.41E-20	2.19E-18	unknown [Zea mays]	-	-	-	-	-	-	-	-	sp|Q67YC9|Y4141_ARATH	sp|Q67YC9|Y4141_ARATH Uncharacterized protein At4g14100 OS=Arabidopsis thaliana GN=At4g14100 PE=2 SV=1
Zm00001d010924	1011	2.75	2.01	1.51	0.23	0	0.08	-4.681732244	4.15E-06	5.82E-05	uncharacterized protein LOC100194008 [Zea mays]<>ACF81428.1 unknown [Zea mays]<>AFW82701.1 hypothetical protein ZEAMMB73_377186 [Zea mays]	GO:0020037;GO:0006979;GO:0042744;GO:0055114;GO:0009664;GO:0005576;GO:0005739;GO:0016491;GO:0009505;GO:0046872;GO:0004601	heme binding;response to oxidative stress;hydrogen peroxide catabolic process;oxidation-reduction process;plant-type cell wall organization;extracellular region;mitochondrion;oxidoreductase activity;plant-type cell wall;metal ion binding;peroxidase activity	K00430	E1.11.1.7	http://www.genome.jp/dbget-bin/www_bget?ko:K00430	Phenylpropanoid biosynthesis	ko00940	-	sp|A5H8G4|PER1_MAIZE	sp|A5H8G4|PER1_MAIZE Peroxidase 1 OS=Zea mays GN=PER1 PE=1 SV=1
Zm00001d034453	1020	18.54	7.54	2.8	0.52	0.71	0.26	-4.655156481	4.08E-12	1.55E-10	indole-3-glycerol phosphate lyase, chloroplastic-like [Zea mays]<>ACF78243.1 unknown [Zea mays]<>ACN34094.1 unknown [Zea mays]<>DAA51940.1 TPA: indole-3-glycerol phosphate lyase [Zea mays]	GO:0000162;GO:0005737;GO:0030170;GO:0008152;GO:0004834;GO:0003824;GO:0009507;GO:0006568	tryptophan biosynthetic process;cytoplasm;pyridoxal phosphate binding;metabolic process;tryptophan synthase activity;catalytic activity;chloroplast;tryptophan metabolic process	K13222	BX1,IGL	http://www.genome.jp/dbget-bin/www_bget?ko:K13222	Benzoxazinoid biosynthesis	ko00402	-	sp|P42390|TRPA_MAIZE	sp|P42390|TRPA_MAIZE Indole-3-glycerol phosphate lyase, chloroplastic OS=Zea mays GN=BX1 PE=1 SV=2
Zm00001d014648	549	60.9	19.8	6.43	0	2.02	0.59	-4.628373926	1.22E-09	3.27E-08	uncharacterized protein LOC100502287 [Zea mays]<>ACR38002.1 unknown [Zea mays]<>AFW69308.1 hypothetical protein ZEAMMB73_088255 [Zea mays]	GO:0009536	plastid	-	-	-	-	-	-	-	-
Zm00001d031769	2067	6.5	5.8	5.93	0.3	0.29	0.38	-4.620083551	6.29E-30	1.10E-27	Nitrate reductase [NADH] 1 [Dichanthelium oligosanthes]	GO:0020037;GO:0030151;GO:0042128;GO:0050464;GO:0009703;GO:0055114;GO:0043546;GO:0016491;GO:0046872;GO:0006809	heme binding;molybdenum ion binding;nitrate assimilation;nitrate reductase (NADPH) activity;nitrate reductase (NADH) activity;oxidation-reduction process;molybdopterin cofactor binding;oxidoreductase activity;metal ion binding;nitric oxide biosynthetic process	K10534	NR	http://www.genome.jp/dbget-bin/www_bget?ko:K10534	Nitrogen metabolism	ko00910	KOG0535(C)(Sulfite oxidase, molybdopterin-binding component)	sp|P16081|NIA1_ORYSJ	sp|P16081|NIA1_ORYSJ Nitrate reductase [NADH] 1 OS=Oryza sativa subsp. japonica GN=NIA1 PE=2 SV=3
Zm00001d027489	1107	14.56	15.58	7.2	0.9	0.47	0.58	-4.614085266	1.78E-23	1.97E-21	uncharacterized protein LOC100216832 [Zea mays]<>ACF79338.1 unknown [Zea mays]<>ACF82426.1 unknown [Zea mays]<>DAA43141.1 TPA: hypothetical protein ZEAMMB73_234362 [Zea mays]	GO:0016020;GO:0016740;GO:0000139;GO:0016021;GO:0071555;GO:0016757;GO:0005794	membrane;transferase activity;Golgi membrane;integral component of membrane;cell wall organization;transferase activity, transferring glycosyl groups;Golgi apparatus	-	-	-	-	-	-	sp|P0C042|Y4597_ARATH	sp|P0C042|Y4597_ARATH Uncharacterized protein At4g15970 OS=Arabidopsis thaliana GN=At4g15970 PE=2 SV=1
Zm00001d033136	783	1577.25	1228.05	660.5	65.52	50.94	55.27	-4.591825965	4.81E-75	4.68E-72	chlorophyll a-b binding protein [Zea mays]<>XP_008665042.1 PREDICTED: chlorophyll a-b binding protein, chloroplastic [Zea mays]<>ACG30372.1 chlorophyll a-b binding protein [Zea mays]<>ACR34075.1 unknown [Zea mays]<>DAA50197.1 TPA: type II light-harvesting chlorophyll a /b-binding protein isoform 1 [Zea mays]<>DAA50198.1 TPA: type II light-harvesting chlorophyll a /b-binding protein isoform 2 [Zea…	GO:0016020;GO:0009535;GO:0031409;GO:0009941;GO:0018298;GO:0009765;GO:0009536;GO:0015979;GO:0009523;GO:0009416;GO:0016021;GO:0016168;GO:0009507;GO:0009768;GO:0010287;GO:0009579;GO:0046872;GO:0009522	membrane;chloroplast thylakoid membrane;pigment binding;chloroplast envelope;protein-chromophore linkage;photosynthesis, light harvesting;plastid;photosynthesis;photosystem II;response to light stimulus;integral component of membrane;chlorophyll binding;chloroplast;photosynthesis, light harvesting in photosystem I;plastoglobule;thylakoid;metal ion binding;photosystem I	K08913	LHCB2	http://www.genome.jp/dbget-bin/www_bget?ko:K08913	Photosynthesis - antenna proteins	ko00196	-	sp|A2XJ35|CB23_ORYSI;sp|Q10HD0|CB23_ORYSJ	sp|A2XJ35|CB23_ORYSI Chlorophyll a-b binding protein, chloroplastic OS=Oryza sativa subsp. indica GN=OsI_012078 PE=2 SV=1;sp|Q10HD0|CB23_ORYSJ Chlorophyll a-b binding protein, chloroplastic OS=Oryza sativa subsp. japonica GN=RCABP89 PE=2 SV=1
Zm00001d033132	783	1577.25	1228.05	660.5	65.52	50.94	55.27	-4.591825965	4.81E-75	4.68E-72	chlorophyll a-b binding protein [Zea mays]<>XP_008665042.1 PREDICTED: chlorophyll a-b binding protein, chloroplastic [Zea mays]<>ACG30372.1 chlorophyll a-b binding protein [Zea mays]<>ACR34075.1 unknown [Zea mays]<>DAA50197.1 TPA: type II light-harvesting chlorophyll a /b-binding protein isoform 1 [Zea mays]<>DAA50198.1 TPA: type II light-harvesting chlorophyll a /b-binding protein isoform 2 [Zea…	GO:0016020;GO:0009535;GO:0031409;GO:0009941;GO:0018298;GO:0009765;GO:0009536;GO:0015979;GO:0009523;GO:0009416;GO:0016021;GO:0016168;GO:0009507;GO:0009768;GO:0010287;GO:0009579;GO:0046872;GO:0009522	membrane;chloroplast thylakoid membrane;pigment binding;chloroplast envelope;protein-chromophore linkage;photosynthesis, light harvesting;plastid;photosynthesis;photosystem II;response to light stimulus;integral component of membrane;chlorophyll binding;chloroplast;photosynthesis, light harvesting in photosystem I;plastoglobule;thylakoid;metal ion binding;photosystem I	K08913	LHCB2	http://www.genome.jp/dbget-bin/www_bget?ko:K08913	Photosynthesis - antenna proteins	ko00196	-	sp|A2XJ35|CB23_ORYSI;sp|Q10HD0|CB23_ORYSJ	sp|A2XJ35|CB23_ORYSI Chlorophyll a-b binding protein, chloroplastic OS=Oryza sativa subsp. indica GN=OsI_012078 PE=2 SV=1;sp|Q10HD0|CB23_ORYSJ Chlorophyll a-b binding protein, chloroplastic OS=Oryza sativa subsp. japonica GN=RCABP89 PE=2 SV=1
Zm00001d010871	606	348.59	406.14	344.69	24.57	18.41	15.99	-4.590842127	2.04E-72	1.81E-69	unknown [Zea mays]<>AFW82645.1 putative thioredoxin superfamily protein [Zea mays]	GO:0000103;GO:0045454;GO:0009055;GO:0006457;GO:0006662;GO:0034599;GO:0009536;GO:0015035;GO:0055114;GO:0009507;GO:0022900;GO:0016671	sulfate assimilation;cell redox homeostasis;electron carrier activity;protein folding;glycerol ether metabolic process;cellular response to oxidative stress;plastid;protein disulfide oxidoreductase activity;oxidation-reduction process;chloroplast;electron transport chain;oxidoreductase activity, acting on a sulfur group of donors, disulfide as acceptor	K03671	trxA	http://www.genome.jp/dbget-bin/www_bget?ko:K03671	-	-	KOG0907(O)(Thioredoxin)	sp|Q8S091|TRXF_ORYSJ	sp|Q8S091|TRXF_ORYSJ Thioredoxin F, chloroplastic OS=Oryza sativa subsp. japonica GN=Os01g0913000 PE=2 SV=1
Zm00001d018467	546	9.76	3.96	0.93	0.19	0	0.59	-4.553673892	0.000121503	0.001216357	-	-	-	-	-	-	-	-	-	-	-
Zm00001d017412	429	17.06	3.13	2.63	0.29	0.59	0.31	-4.533546016	7.22E-05	0.000769405	uncharacterized protein LOC100502062 precursor [Zea mays]<>ACR37335.1 unknown [Zea mays]	GO:0005622;GO:0000989;GO:0006355;GO:0009640;GO:0008270;GO:0005634	intracellular;transcription factor activity, transcription factor binding;regulation of transcription, DNA-templated;photomorphogenesis;zinc ion binding;nucleus	-	-	-	-	-	-	sp|Q0IGM7|BBX20_ARATH	sp|Q0IGM7|BBX20_ARATH B-box zinc finger protein 20 OS=Arabidopsis thaliana GN=BBX20 PE=1 SV=1
Zm00001d042050	1248	653.58	514.39	419.26	40.15	27.34	19.83	-4.532747642	4.28E-58	2.39E-55	uncharacterized protein LOC100275802 [Zea mays]<>ACG30260.1 hypothetical protein [Zea mays]	-	-	K07562	NMD3	http://www.genome.jp/dbget-bin/www_bget?ko:K07562	RNA transport;Ribosome biogenesis in eukaryotes	ko03013,ko03008	-	sp|Q94CJ5|RER4_ARATH	sp|Q94CJ5|RER4_ARATH Protein RETICULATA-RELATED 4, chloroplastic OS=Arabidopsis thaliana GN=RER4 PE=2 SV=1
Zm00001d046553	917	467.76	436.28	259.89	26.75	29.3	25.79	-4.513995962	4.71E-86	5.93E-83	PREDICTED: protein transport protein SFT2 [Phoenix dactylifera];unknown [Zea mays]<>AFW87251.1 protein SFT2 [Zea mays];fructose-bisphosphate aldolase, cytoplasmic isozyme 1 [Zea mays]<>ACN32160.1 unknown [Zea mays]<>AFW87252.1 fructose-bisphosphate aldolase, cytoplasmic isozyme 1 [Zea mays]	GO:0016020;GO:0006096;GO:0004332;GO:0003824;GO:0016192;GO:0016829;GO:0016021;GO:0006810	membrane;glycolytic process;fructose-bisphosphate aldolase activity;catalytic activity;vesicle-mediated transport;lyase activity;integral component of membrane;transport	K01623	ALDO	http://www.genome.jp/dbget-bin/www_bget?ko:K01623	Fructose and mannose metabolism;Glycolysis / Gluconeogenesis;Pentose phosphate pathway;Carbon fixation in photosynthetic organisms;Biosynthesis of amino acids;Carbon metabolism	ko00051,ko00010,ko00030,ko00710,ko01230,ko01200	KOG2887(U)(Membrane protein involved in ER to Golgi transport);KOG1557(G)(Fructose-biphosphate aldolase)	sp|O65581|ALFC5_ARATH;sp|P38166|SFT2_YEAST	sp|O65581|ALFC5_ARATH Fructose-bisphosphate aldolase 5, cytosolic OS=Arabidopsis thaliana GN=FBA5 PE=1 SV=1;sp|P38166|SFT2_YEAST Protein transport protein SFT2 OS=Saccharomyces cerevisiae (strain ATCC 204508 / S288c) GN=SFT2 PE=1 SV=1
Zm00001d023390	1671	2.09	3.22	2.05	0.13	0.2	0.09	-4.505110994	3.62E-11	1.22E-09	PREDICTED: uncharacterized protein LOC103642269 [Zea mays]<>AFW56025.1 hypothetical protein ZEAMMB73_969255 [Zea mays]	-	-	-	-	-	-	-	-	-	-
Zm00001d023559	1167	4187.09	4278.26	3563.73	170.91	430.42	75.12	-4.49239164	2.25E-10	6.66E-09	uncharacterized protein LOC100273196 [Zea mays]<>ACF85428.1 unknown [Zea mays]<>AFW56204.1 fructose-bisphosphate aldolase [Zea mays]	GO:0006096;GO:0005737;GO:0004332;GO:0003824;GO:0009536;GO:0016829;GO:0005739;GO:0009507	glycolytic process;cytoplasm;fructose-bisphosphate aldolase activity;catalytic activity;plastid;lyase activity;mitochondrion;chloroplast	K01623	ALDO	http://www.genome.jp/dbget-bin/www_bget?ko:K01623	Fructose and mannose metabolism;Glycolysis / Gluconeogenesis;Pentose phosphate pathway;Carbon fixation in photosynthetic organisms;Biosynthesis of amino acids;Carbon metabolism	ko00051,ko00010,ko00030,ko00710,ko01230,ko01200	KOG1557(G)(Fructose-biphosphate aldolase)	sp|Q40677|ALFP_ORYSJ	sp|Q40677|ALFP_ORYSJ Fructose-bisphosphate aldolase, chloroplastic OS=Oryza sativa subsp. japonica GN=ALDP PE=1 SV=2
Zm00001d000930	355	108.22	73.66	66.35	9.59	2.32	1.45	-4.487863999	4.92E-16	2.97E-14	-	-	-	-	-	-	-	-	-	-	-
Zm00001d038770	753	3.2	3.48	3.15	0	0.11	0.48	-4.472919599	3.30E-06	4.73E-05	PREDICTED: uncharacterized protein LOC103631604 [Zea mays]	-	-	-	-	-	-	-	-	-	-
Zm00001d020876	519	14.61	11.9	12.35	0.61	1.22	0.43	-4.459176521	3.96E-12	1.51E-10	GPI-anchored protein LORELEI-like precursor [Zea mays]<>DAA61970.1 TPA: hypothetical protein ZEAMMB73_418540 [Zea mays]	GO:0016020;GO:0010483;GO:0010183;GO:0009567;GO:0010198;GO:0016021;GO:0005886	membrane;pollen tube reception;pollen tube guidance;double fertilization forming a zygote and endosperm;synergid death;integral component of membrane;plasma membrane	-	-	-	-	-	-	sp|Q9FKT1|LLG1_ARATH	sp|Q9FKT1|LLG1_ARATH GPI-anchored protein LLG1 OS=Arabidopsis thaliana GN=LLG1 PE=1 SV=1
Zm00001d050425	252	49.59	118.35	38.83	8.44	0	1.77	-4.432982931	2.02E-06	3.02E-05	uncharacterized protein LOC100272739 precursor [Zea mays]<>ACF84318.1 unknown [Zea mays]	GO:0016020;GO:0005215;GO:0016021;GO:0055085	membrane;transporter activity;integral component of membrane;transmembrane transport	-	-	-	-	-	-	-	-
Zm00001d025814	1125	6.1	10.51	5.67	0.2	0.59	0.57	-4.419149417	5.79E-16	3.47E-14	uncharacterized protein LOC107546775 precursor [Zea mays]<>AFW58799.1 hypothetical protein ZEAMMB73_415703 [Zea mays]	GO:0016020;GO:0097503;GO:0008378;GO:0008373;GO:0009311;GO:0016740;GO:0006486;GO:0016021;GO:0018279;GO:0016757;GO:0005794	membrane;sialylation;galactosyltransferase activity;sialyltransferase activity;oligosaccharide metabolic process;transferase activity;protein glycosylation;integral component of membrane;protein N-linked glycosylation via asparagine;transferase activity, transferring glycosyl groups;Golgi apparatus	-	-	-	-	-	KOG2692(G)(Sialyltransferase)	sp|A2XVC2|STLP3_ORYSI	sp|A2XVC2|STLP3_ORYSI Sialyltransferase-like protein 3 OS=Oryza sativa subsp. indica GN=STLP3 PE=3 SV=1
Zm00001d040570	645	23.88	28.06	25.48	1.43	1.84	1.51	-4.398116932	3.96E-27	5.74E-25	hypothetical protein SORBIDRAFT_03g011900 [Sorghum bicolor]<>EES00613.1 hypothetical protein SORBI_003G139700 [Sorghum bicolor]	-	-	-	-	-	-	-	-	-	-
GRMZM5G856777	1422	47.73	71.17	222.32	10.37	9.85	2.18	-4.381626539	3.33E-06	4.77E-05	AltName: Full=Protein CP-43; AltName: Full=PSII 43 kDa protein;photosystem II 44 kDa protein (chloroplast) [Zea mays]<>P48187.1 RecName: Full=Photosystem II CP43 reaction center protein; Flags: Precursor<>CAA60271.1 PSII 43 KDa protein (chloroplast) [Zea mays]	GO:0016020;GO:0009535;GO:0009523;GO:0045156;GO:0042651;GO:0019684;GO:0016021;GO:0016168;GO:0009507;GO:0009521;GO:0009772;GO:0009579;GO:0018298;GO:0046872;GO:0009767;GO:0009536;GO:0015979	membrane;chloroplast thylakoid membrane;photosystem II;electron transporter, transferring electrons within the cyclic electron transport pathway of photosynthesis activity;thylakoid membrane;photosynthesis, light reaction;integral component of membrane;chlorophyll binding;chloroplast;photosystem;photosynthetic electron transport in photosystem II;thylakoid;protein-chromophore linkage;metal ion bi…	K02705	psbC	http://www.genome.jp/dbget-bin/www_bget?ko:K02705	Photosynthesis	ko00195	-	sp|P48187|PSBC_MAIZE	sp|P48187|PSBC_MAIZE Photosystem II CP43 reaction center protein OS=Zea mays GN=psbC PE=1 SV=1
Zm00001d002198	1590	2.56	2.14	2.98	0.17	0	0.42	-4.358362376	3.84E-09	9.42E-08	hypothetical protein SORBI_006G228200 [Sorghum bicolor]	GO:0016020;GO:0016310;GO:0004672;GO:0009506;GO:0016301;GO:0006468;GO:0048544;GO:0016740;GO:0005524;GO:0000166;GO:0016021;GO:0005886;GO:0004674;GO:0006952	membrane;phosphorylation;protein kinase activity;plasmodesma;kinase activity;protein phosphorylation;recognition of pollen;transferase activity;ATP binding;nucleotide binding;integral component of membrane;plasma membrane;protein serine/threonine kinase activity;defense response	-	-	-	-	-	-	sp|O81905|SD18_ARATH;sp|O81832|Y4729_ARATH	sp|O81905|SD18_ARATH Receptor-like serine/threonine-protein kinase SD1-8 OS=Arabidopsis thaliana GN=SD18 PE=1 SV=1;sp|O81832|Y4729_ARATH G-type lectin S-receptor-like serine/threonine-protein kinase At4g27290 OS=Arabidopsis thaliana GN=At4g27290 PE=3 SV=4
Zm00001d037398	2040	1.33	1.97	1.8	0.14	0.06	0.14	-4.324500259	5.05E-10	1.43E-08	PREDICTED: L-type lectin-domain containing receptor kinase IV.1-like [Zea mays]<>AFW77025.1 putative lectin-like receptor protein kinase family protein [Zea mays]	GO:0016020;GO:0004672;GO:0006468;GO:0005524;GO:0000166;GO:0016021;GO:0030246;GO:0004674	membrane;protein kinase activity;protein phosphorylation;ATP binding;nucleotide binding;integral component of membrane;carbohydrate binding;protein serine/threonine kinase activity	-	-	-	-	-	-	sp|O80939|LRK41_ARATH	sp|O80939|LRK41_ARATH L-type lectin-domain containing receptor kinase IV.1 OS=Arabidopsis thaliana GN=LECRK41 PE=2 SV=1
Zm00001d043730	711	3.93	1.43	2.45	0	0.24	0.26	-4.31767045	7.59E-05	0.000804955	uncharacterized protein LOC100279027 [Zea mays]<>ACG48558.1 hypothetical protein [Zea mays]	GO:0009415;GO:0009737;GO:0009414;GO:0006950;GO:0005829;GO:0009631	response to water;response to abscisic acid;response to water deprivation;response to stress;cytosol;cold acclimation	-	-	-	-	-	-	sp|P30287|DHR25_ORYSJ	sp|P30287|DHR25_ORYSJ Dehydrin Rab25 OS=Oryza sativa subsp. japonica GN=RAB25 PE=2 SV=2
Zm00001d031745	1332	1.67	1.59	1.66	0.11	0.05	0.17	-4.284728202	6.49E-07	1.06E-05	PREDICTED: homeobox-leucine zipper protein HOX27-like [Zea mays]<>DAA48380.1 TPA: putative homeobox DNA-binding and leucine zipper domain family protein [Zea mays]<>AIB04622.1 HB transcription factor, partial [Zea mays]	GO:0003700;GO:0003677;GO:0006355;GO:0043565;GO:0005634;GO:0006351	transcription factor activity, sequence-specific DNA binding;DNA binding;regulation of transcription, DNA-templated;sequence-specific DNA binding;nucleus;transcription, DNA-templated	K09338	HD-ZIP	http://www.genome.jp/dbget-bin/www_bget?ko:K09338	-	-	-	sp|A2YW03|HOX27_ORYSI	sp|A2YW03|HOX27_ORYSI Homeobox-leucine zipper protein HOX27 OS=Oryza sativa subsp. indica GN=HOX27 PE=2 SV=2
Zm00001d021906	813	2528.77	2408.78	1594.02	170.15	151.16	108.95	-4.270635387	2.59E-66	1.89E-63	chlorophyll a-b binding protein [Zea mays]<>ACG33325.1 chlorophyll a-b binding protein [Zea mays]<>DAA63300.1 TPA: chlorophyll a-b binding protein isoform 1 [Zea mays]<>DAA63301.1 TPA: chlorophyll a-b binding protein isoform 2 [Zea mays]<>DAA63302.1 TPA: chlorophyll a-b binding protein isoform 3 [Zea mays]	GO:0016020;GO:0009535;GO:0031409;GO:0009941;GO:0018298;GO:0009765;GO:0015979;GO:0009416;GO:0016021;GO:0016168;GO:0009507;GO:0009768;GO:0010287;GO:0009579;GO:0046872;GO:0009522	membrane;chloroplast thylakoid membrane;pigment binding;chloroplast envelope;protein-chromophore linkage;photosynthesis, light harvesting;photosynthesis;response to light stimulus;integral component of membrane;chlorophyll binding;chloroplast;photosynthesis, light harvesting in photosystem I;plastoglobule;thylakoid;metal ion binding;photosystem I	K08908	LHCA2	http://www.genome.jp/dbget-bin/www_bget?ko:K08908	Photosynthesis - antenna proteins	ko00196	-	sp|Q9SYW8|LHCA2_ARATH	sp|Q9SYW8|LHCA2_ARATH Photosystem I chlorophyll a/b-binding protein 2, chloroplastic OS=Arabidopsis thaliana GN=LHCA2 PE=1 SV=1
Zm00001d043994	828	13.49	7.02	1.87	0.2	0.88	0.32	-4.268173693	3.04E-08	6.35E-07	uncharacterized protein LOC103651403 [Zea mays]<>DAA58275.1 TPA: hypothetical protein ZEAMMB73_849672 [Zea mays]	GO:0016020;GO:0005506;GO:0055114;GO:0016021;GO:0006633;GO:0016491	membrane;iron ion binding;oxidation-reduction process;integral component of membrane;fatty acid biosynthetic process;oxidoreductase activity	K04713	SUR2	http://www.genome.jp/dbget-bin/www_bget?ko:K04713	Sphingolipid metabolism	ko00600	KOG0873(I)(C-4 sterol methyl oxidase)	sp|Q8VYI1|SBH1_ARATH	sp|Q8VYI1|SBH1_ARATH Sphinganine C4-monooxygenase 1 OS=Arabidopsis thaliana GN=SBH1 PE=1 SV=1
Zm00001d048076	1602	3.28	2.79	2.46	0.18	0.09	0.32	-4.258989004	4.30E-12	1.63E-10	uncharacterized protein LOC100278445 [Zea mays]<>ACG45714.1 hypothetical protein [Zea mays]	-	-	-	-	-	-	-	-	-	-
Zm00001d045661	1371	43.98	39.23	30.87	3.04	1.85	2.94	-4.239870997	2.21E-58	1.28E-55	zinc finger protein CONSTANS-LIKE 16 [Zea mays]<>ACG35514.1 zinc finger protein CONSTANS-LIKE 16 [Zea mays]	GO:0005622;GO:0008270	intracellular;zinc ion binding	-	-	-	-	-	-	sp|Q8RWD0|COL16_ARATH	sp|Q8RWD0|COL16_ARATH Zinc finger protein CONSTANS-LIKE 16 OS=Arabidopsis thaliana GN=COL16 PE=2 SV=2
Zm00001d015975	1080	45	44.35	33.81	2.63	3.38	2.54	-4.235356288	6.37E-55	3.32E-52	PREDICTED: probable lactoylglutathione lyase, chloroplast [Zea mays]<>AFW70902.1 putative glyoxalase family protein [Zea mays]	GO:0016829;GO:0004462;GO:0046872	lyase activity;lactoylglutathione lyase activity;metal ion binding	K01759	GLO1,gloA	http://www.genome.jp/dbget-bin/www_bget?ko:K01759	Pyruvate metabolism	ko00620	KOG2944(G)(Glyoxalase)	sp|Q8W593|LGUC_ARATH	sp|Q8W593|LGUC_ARATH Probable lactoylglutathione lyase, chloroplastic OS=Arabidopsis thaliana GN=At1g67280 PE=1 SV=1
Zm00001d052269	1794	1.16	1.12	0.61	0.04	0.11	0.04	-4.232815736	1.03E-05	0.00013348	PREDICTED: auxin efflux carrier component 1-like [Zea mays]<>ACB55418.1 putative auxin efflux carrier [Zea mays]<>AFW64498.1 putative auxin efflux carrier [Zea mays]	GO:0016020;GO:0005783;GO:0009921;GO:0009926;GO:0048830;GO:0009734;GO:0005215;GO:0016021;GO:0006810;GO:0055085;GO:0010252;GO:0010329	membrane;endoplasmic reticulum;auxin efflux carrier complex;auxin polar transport;adventitious root development;auxin-activated signaling pathway;transporter activity;integral component of membrane;transport;transmembrane transport;auxin homeostasis;auxin efflux transmembrane transporter activity	K13947	PIN	http://www.genome.jp/dbget-bin/www_bget?ko:K13947	-	-	-	sp|Q5SMQ9|PIN1A_ORYSJ	sp|Q5SMQ9|PIN1A_ORYSJ Auxin efflux carrier component 1a OS=Oryza sativa subsp. japonica GN=PIN1A PE=2 SV=1
Zm00001d043374	1782	5.52	6.71	4.73	0.28	0.53	0.37	-4.22514192	1.04E-21	1.04E-19	peptide transporter PTR2 [Zea mays]<>ACG47759.1 peptide transporter PTR2 [Zea mays]<>DAA57515.1 TPA: LOW QUALITY PROTEIN: peptide transporter PTR2 [Zea mays]	GO:0016020;GO:0006857;GO:0005215;GO:0016021;GO:0006810	membrane;oligopeptide transport;transporter activity;integral component of membrane;transport	-	-	-	-	-	-	sp|Q9M817|PTR6_ARATH	sp|Q9M817|PTR6_ARATH Protein NRT1/ PTR FAMILY 1.2 OS=Arabidopsis thaliana GN=NPF1.2 PE=1 SV=1
Zm00001d024268	849	160.45	227.34	194.05	14.97	12.33	13.64	-4.223947845	3.78E-61	2.43E-58	NAC domain-containing protein 21/22-like isoform 2 [Zea mays]<>ACF86180.1 unknown [Zea mays]<>AFW56952.1 putative NAC domain transcription factor superfamily protein [Zea mays]	GO:0003677;GO:0006355;GO:0005634;GO:0006351	DNA binding;regulation of transcription, DNA-templated;nucleus;transcription, DNA-templated	-	-	-	-	-	-	sp|Q84TE6|NAC22_ARATH	sp|Q84TE6|NAC22_ARATH NAC domain-containing protein 21/22 OS=Arabidopsis thaliana GN=NAC021 PE=1 SV=2
Zm00001d044235	1002	21.44	46.27	38.07	3.13	1.83	2.62	-4.220702574	6.84E-27	9.74E-25	uncharacterized protein LOC100501661 precursor [Zea mays]<>ACR36250.1 unknown [Zea mays]<>DAA58598.1 TPA: hypothetical protein ZEAMMB73_667861 [Zea mays]	GO:0016020;GO:0004672;GO:0006468;GO:0005524;GO:0000166;GO:0016021;GO:0030246;GO:0004674	membrane;protein kinase activity;protein phosphorylation;ATP binding;nucleotide binding;integral component of membrane;carbohydrate binding;protein serine/threonine kinase activity	-	-	-	-	-	-	-	-
Zm00001d005964	1362	0.71	1.66	0.68	0.05	0.05	0.11	-4.208685486	0.000116462	0.001172116	TPA: putative HLH DNA-binding domain superfamily protein [Zea mays]<>AIB04385.1 bHLH transcription factor, partial [Zea mays]	GO:0046983	protein dimerization activity	-	-	-	-	-	-	sp|Q9CAA9|BH049_ARATH	sp|Q9CAA9|BH049_ARATH Transcription factor bHLH49 OS=Arabidopsis thaliana GN=BHLH49 PE=1 SV=1
Zm00001d049178	1125	2.67	5.32	3.43	0.2	0.39	0.21	-4.203490539	5.31E-10	1.50E-08	uncharacterized protein LOC100381730 [Zea mays]<>ACN26819.1 unknown [Zea mays]<>AFW60751.1 hypothetical protein ZEAMMB73_833532 [Zea mays]	GO:0003824	catalytic activity	-	-	-	-	-	-	-	-
Zm00001d026222	3816	5.56	4.93	2.71	0.09	0.57	0.25	-4.191449511	1.23E-16	7.87E-15	hypothetical protein SORBI_006G201300 [Sorghum bicolor]	-	-	-	-	-	-	-	-	-	-
Zm00001d003555	2027	1.03	1.74	1.31	0	0.06	0.21	-4.174041051	1.37E-06	2.13E-05	hypothetical protein SORBI_006G093400 [Sorghum bicolor];uncharacterized protein LOC100279230 [Zea mays]<>ACL54287.1 unknown [Zea mays]	GO:0016020;GO:0005887;GO:0006813;GO:0005267;GO:0005216;GO:0016021;GO:0042391;GO:0006810;GO:0005244;GO:0005249;GO:0055085;GO:0034765;GO:0006811;GO:0071805	membrane;integral component of plasma membrane;potassium ion transport;potassium channel activity;ion channel activity;integral component of membrane;regulation of membrane potential;transport;voltage-gated ion channel activity;voltage-gated potassium channel activity;transmembrane transport;regulation of ion transmembrane transport;ion transport;potassium ion transmembrane transport	-	-	-	-	-	-	sp|Q7XUW4|KOR2_ORYSJ	sp|Q7XUW4|KOR2_ORYSJ Potassium channel KOR2 OS=Oryza sativa subsp. japonica GN=Os04g0445000 PE=2 SV=2
Zm00001d037229	1200	25.01	21.46	24.66	1.56	1.03	2.67	-4.165734989	1.46E-33	3.20E-31	PREDICTED: vacuolar amino acid transporter 1-like [Zea mays]<>XP_008649257.1 PREDICTED: vacuolar amino acid transporter 1-like [Zea mays]<>AFW76785.1 hypothetical protein ZEAMMB73_600029 [Zea mays]	GO:0016020;GO:0003333;GO:0016021;GO:0015171	membrane;amino acid transmembrane transport;integral component of membrane;amino acid transmembrane transporter activity	K15015	SLC32A,VGAT	http://www.genome.jp/dbget-bin/www_bget?ko:K15015	-	-	KOG1303(E)(Amino acid transporters)	sp|P47082|AVT1_YEAST	sp|P47082|AVT1_YEAST Vacuolar amino acid transporter 1 OS=Saccharomyces cerevisiae (strain ATCC 204508 / S288c) GN=AVT1 PE=1 SV=1
Zm00001d007372	1062	5.81	9.04	6.07	1.17	0.28	0.3	-4.163181063	7.87E-13	3.34E-11	PREDICTED: serine carboxypeptidase-like 45 [Zea mays]<>DAA42025.1 TPA: serine carboxypeptidase 1 [Zea mays]	GO:0016020;GO:0051603;GO:0008233;GO:0016787;GO:0006508;GO:0019748;GO:0004180;GO:0016021;GO:0016747;GO:0004185	membrane;proteolysis involved in cellular protein catabolic process;peptidase activity;hydrolase activity;proteolysis;secondary metabolic process;carboxypeptidase activity;integral component of membrane;transferase activity, transferring acyl groups other than amino-acyl groups;serine-type carboxypeptidase activity	K16297	SCPL-II	http://www.genome.jp/dbget-bin/www_bget?ko:K16297	-	-	-	sp|Q93Y09|SCP45_ARATH	sp|Q93Y09|SCP45_ARATH Serine carboxypeptidase-like 45 OS=Arabidopsis thaliana GN=SCPL45 PE=2 SV=1
Zm00001d032750	1887	1.97	1.17	0.46	0.07	0.04	0.15	-4.127430347	4.05E-06	5.69E-05	PREDICTED: uncharacterized protein LOC100217033 isoform X1 [Zea mays]	GO:0008270;GO:0046872	zinc ion binding;metal ion binding	-	-	-	-	-	-	sp|Q55874|Y103_SYNY3	sp|Q55874|Y103_SYNY3 Uncharacterized protein sll0103 OS=Synechocystis sp. (strain PCC 6803 / Kazusa) GN=sll0103 PE=4 SV=1
Zm00001d000260	1062	33.48	50.25	181.99	8.44	9.88	2.73	-4.119414623	2.13E-05	0.000256262	Short=PSII D2 protein; AltName: Full=Photosystem Q(A) protein<>Q6L3B1.1 RecName: Full=Photosystem II D2 protein; AltName: Full=Photosystem Q(A) protein<>A1E9Q9.1 RecName: Full=Photosystem II D2 protein;photosystem II protein D2 [Saccharum hybrid cultivar SP-80-3280]<>YP_054614.1 photosystem II protein D2 (chloroplast) [Saccharum hybrid cultivar NCo 310]<>YP_899392.1 photosystem II protein D2 (chl…	GO:0016020;GO:0009535;GO:0042651;GO:0009055;GO:0018298;GO:0009536;GO:0015979;GO:0009523;GO:0005506;GO:0045156;GO:0055114;GO:0019684;GO:0016021;GO:0016168;GO:0009507;GO:0016491;GO:0009772;GO:0009579;GO:0046872	membrane;chloroplast thylakoid membrane;thylakoid membrane;electron carrier activity;protein-chromophore linkage;plastid;photosynthesis;photosystem II;iron ion binding;electron transporter, transferring electrons within the cyclic electron transport pathway of photosynthesis activity;oxidation-reduction process;photosynthesis, light reaction;integral component of membrane;chlorophyll binding;chlo…	K02706	psbD	http://www.genome.jp/dbget-bin/www_bget?ko:K02706	Photosynthesis	ko00195	-	sp|Q6L3B1|PSBD_SACHY	sp|Q6L3B1|PSBD_SACHY Photosystem II D2 protein OS=Saccharum hybrid GN=psbD PE=3 SV=1
Zm00001d049650	591	15.45	2.95	0.98	0.16	0.65	0.52	-4.114627717	5.83E-05	0.000634019	hypothetical protein BAE44_0005075 [Dichanthelium oligosanthes]	GO:0016020;GO:0015979;GO:0009523;GO:0016021;GO:0030145	membrane;photosynthesis;photosystem II;integral component of membrane;manganese ion binding	K02723	psbY	http://www.genome.jp/dbget-bin/www_bget?ko:K02723	Photosynthesis	ko00195	-	sp|P80470|PSBY_SPIOL	sp|P80470|PSBY_SPIOL Photosystem II core complex proteins psbY, chloroplastic OS=Spinacia oleracea GN=PSBY PE=1 SV=2
Zm00001d049985	465	7.91	14.88	13.65	2.21	0.5	0	-4.09559299	9.31E-07	1.49E-05	cytochrome f (chloroplast) [Sporobolus maritimus]<>AKB92856.1 cytochrome f (chloroplast) [Sporobolus maritimus]	GO:0016020;GO:0009535;GO:0042651;GO:0009055;GO:0020037;GO:0009536;GO:0015979;GO:0031361;GO:0005506;GO:0055114;GO:0016021;GO:0009507;GO:0009579;GO:0046872	membrane;chloroplast thylakoid membrane;thylakoid membrane;electron carrier activity;heme binding;plastid;photosynthesis;integral component of thylakoid membrane;iron ion binding;oxidation-reduction process;integral component of membrane;chloroplast;thylakoid;metal ion binding	K02634	petA	http://www.genome.jp/dbget-bin/www_bget?ko:K02634	Photosynthesis	ko00195	-	sp|A1E9T7|CYF_SORBI	sp|A1E9T7|CYF_SORBI Cytochrome f OS=Sorghum bicolor GN=petA PE=3 SV=1
Zm00001d027837	1632	0.61	0.76	0.34	0.09	0	0.05	-4.071315157	0.001356855	0.009844699	male sterile26 [Zea mays]<>AAK52956.1 cytochrome P450-like protein [Zea mays]<>ACN29205.1 unknown [Zea mays]<>DAA43588.1 TPA: male sterile26 [Zea mays]	GO:0016020;GO:0020037;GO:0004497;GO:0005506;GO:0055114;GO:0016705;GO:0016021;GO:0016491;GO:0046872	membrane;heme binding;monooxygenase activity;iron ion binding;oxidation-reduction process;oxidoreductase activity, acting on paired donors, with incorporation or reduction of molecular oxygen;integral component of membrane;oxidoreductase activity;metal ion binding	-	-	-	-	-	-	sp|Q9C788|C70B1_ARATH	sp|Q9C788|C70B1_ARATH Cytochrome P450 704B1 OS=Arabidopsis thaliana GN=CYP704B1 PE=1 SV=1
Zm00001d007395	1908	2.28	2.06	1.23	0.07	0.03	0.34	-4.039977175	3.38E-08	6.97E-07	PREDICTED: probable indole-3-acetic acid-amido synthetase GH3.13 [Zea mays]<>XP_008670757.1 PREDICTED: probable indole-3-acetic acid-amido synthetase GH3.13 [Zea mays]<>XP_008670758.1 PREDICTED: probable indole-3-acetic acid-amido synthetase GH3.13 [Zea mays]<>XP_008670759.1 PREDICTED: probable indole-3-acetic acid-amido synthetase GH3.13 [Zea mays]<>XP_008670760.1 PREDICTED: probable indole-3-ac…	GO:0009733;GO:0009416	response to auxin;response to light stimulus	K14487	GH3	http://www.genome.jp/dbget-bin/www_bget?ko:K14487	Plant hormone signal transduction	ko04075	-	sp|Q9FZ87|GH317_ARATH	sp|Q9FZ87|GH317_ARATH Indole-3-acetic acid-amido synthetase GH3.17 OS=Arabidopsis thaliana GN=GH3.17 PE=1 SV=1
Zm00001d041972	1907	155.48	239.78	194.88	16.64	13.6	16.34	-4.039306079	5.08E-58	2.79E-55	hypothetical protein SORBIDRAFT_03g047220 [Sorghum bicolor]<>EES04292.1 hypothetical protein SORBI_003G442500 [Sorghum bicolor]	GO:0016020;GO:0016760;GO:0030244;GO:0016740;GO:0016021;GO:0071555;GO:0016757	membrane;cellulose synthase (UDP-forming) activity;cellulose biosynthetic process;transferase activity;integral component of membrane;cell wall organization;transferase activity, transferring glycosyl groups	-	-	-	-	-	-	sp|Q8VYR4|CSLG2_ARATH	sp|Q8VYR4|CSLG2_ARATH Cellulose synthase-like protein G2 OS=Arabidopsis thaliana GN=CSLG2 PE=2 SV=1
Zm00001d008485	1131	66.16	128.3	116.11	8.37	11.77	6.25	-4.021292784	8.98E-26	1.16E-23	PREDICTED: uncharacterized protein LOC103634767 [Zea mays]<>AFW79851.1 putative protein kinase superfamily protein [Zea mays]	GO:0016020;GO:0004672;GO:0030247;GO:0006468;GO:0005524;GO:0000166;GO:0016021;GO:0004674	membrane;protein kinase activity;polysaccharide binding;protein phosphorylation;ATP binding;nucleotide binding;integral component of membrane;protein serine/threonine kinase activity	K04730	IRAK1	http://www.genome.jp/dbget-bin/www_bget?ko:K04730	-	-	-	sp|P93604|LRK10_WHEAT	sp|P93604|LRK10_WHEAT Rust resistance kinase Lr10 OS=Triticum aestivum GN=LRK10 PE=2 SV=1
Zm00001d040202	419	4497.3	4149.08	2691.27	293.5	368.43	220.19	-4.006014545	2.21E-54	1.13E-51	light-induced protein 1-like [Zea mays]<>ACF83569.1 unknown [Zea mays]<>DAA53883.1 TPA: light-induced protein 1-like protein [Zea mays];charged multivesicular body protein 5 [Zea mays]<>ACF85593.1 unknown [Zea mays]<>DAA53880.1 TPA: putative SNF domain containing family protein [Zea mays];hypothetical protein SORBIDRAFT_03g009000 [Sorghum bicolor]<>EES00468.1 hypothetical protein SORBI_003G107200…	GO:0007034	vacuolar transport	K12198	CHMP5,VPS60	http://www.genome.jp/dbget-bin/www_bget?ko:K12198	Endocytosis	ko04144	KOG1656(U)(Protein involved in glucose derepression and pre-vacuolar endosome protein sorting);KOG1655(U)(Protein involved in vacuolar protein sorting)	sp|Q7T339|CHMP5_DANRE;sp|Q9VVI9|CHMP5_DROME;sp|Q54JK4|CHMP5_DICDI;sp|Q03200|LIRP1_ORYSJ;sp|Q9D7S9|CHMP5_MOUSE	sp|Q7T339|CHMP5_DANRE Charged multivesicular body protein 5 OS=Danio rerio GN=chmp5 PE=2 SV=1;sp|Q9VVI9|CHMP5_DROME Charged multivesicular body protein 5 OS=Drosophila melanogaster GN=Vps60 PE=1 SV=2;sp|Q54JK4|CHMP5_DICDI Charged multivesicular body protein 5 OS=Dictyostelium discoideum GN=chmp5 PE=3 SV=1;sp|Q03200|LIRP1_ORYSJ Light-regulated protein OS=Oryza sativa subsp. japonica GN=LIR1 PE=2 S…
Zm00001d046621	1182	13.93	16.26	8.69	1.08	0.93	1.13	-3.996500695	1.50E-25	1.89E-23	glossy15 isoform 2 [Zea mays]<>XP_008659049.1 PREDICTED: glossy15 isoform X7 [Zea mays]<>ACF85351.1 unknown [Zea mays]<>AFW87326.1 glossy15 [Zea mays]<>AIB04432.1 AP2-EREBP transcription factor, partial [Zea mays]	GO:0003700;GO:0007275;GO:0003677;GO:0006355;GO:0005634;GO:0006351	transcription factor activity, sequence-specific DNA binding;multicellular organism development;DNA binding;regulation of transcription, DNA-templated;nucleus;transcription, DNA-templated	K09284	AP2	http://www.genome.jp/dbget-bin/www_bget?ko:K09284	-	-	-	sp|P47927|AP2_ARATH	sp|P47927|AP2_ARATH Floral homeotic protein APETALA 2 OS=Arabidopsis thaliana GN=AP2 PE=1 SV=1
Zm00001d011461	192	4153.28	7215.96	4988.73	337.35	210.21	693.14	-3.995037537	1.60E-23	1.78E-21	hypothetical protein [Zea mays]<>ACG26611.1 hypothetical protein [Zea mays]<>ACG26631.1 hypothetical protein [Zea mays]<>ACG26769.1 hypothetical protein [Zea mays]<>ACG27764.1 hypothetical protein [Zea mays]<>ACG48029.1 hypothetical protein [Zea mays]	-	-	-	-	-	-	-	-	-	-
Zm00001d025099	498	83.99	87.86	53.64	6.74	3.94	7.43	-3.994874382	3.71E-33	7.84E-31	uncharacterized protein LOC100381844 [Zea mays]	-	-	-	-	-	-	-	-	sp|Q0JEF5|FLP4_ORYSJ	sp|Q0JEF5|FLP4_ORYSJ Flowering-promoting factor 1-like protein 4 OS=Oryza sativa subsp. japonica GN=Os04g0282400 PE=3 SV=1
Zm00001d031875	1632	4.87	4.03	3.8	0.3	0.34	0.41	-3.980074012	3.27E-17	2.21E-15	inorganic phosphate transporter 3 [Zea mays]<>DAA48552.1 TPA: inorganic phosphate transporter 3 [Zea mays]	GO:0016020;GO:0006817;GO:0016021;GO:0055085;GO:0005315;GO:0022857	membrane;phosphate ion transport;integral component of membrane;transmembrane transport;inorganic phosphate transmembrane transporter activity;transmembrane transporter activity	K08176	PHO84	http://www.genome.jp/dbget-bin/www_bget?ko:K08176	-	-	KOG0252(P)(Inorganic phosphate transporter)	sp|Q8H6H0|PHT16_ORYSJ	sp|Q8H6H0|PHT16_ORYSJ Inorganic phosphate transporter 1-6 OS=Oryza sativa subsp. japonica GN=PHT1-6 PE=1 SV=1
Zm00001d025593	1212	1.95	2.25	1.87	0.43	0.09	0	-3.979677357	1.26E-05	0.000160207	PREDICTED: glyceraldehyde-3-phosphate dehydrogenase A, chloroplastic-like, partial [Zea mays]	GO:0006096;GO:0006006;GO:0047100;GO:0019253;GO:0009536;GO:0004365;GO:0055114;GO:0005739;GO:0009507;GO:0016491;GO:0016620;GO:0051287;GO:0050661	glycolytic process;glucose metabolic process;glyceraldehyde-3-phosphate dehydrogenase (NADP+) (phosphorylating) activity;reductive pentose-phosphate cycle;plastid;glyceraldehyde-3-phosphate dehydrogenase (NAD+) (phosphorylating) activity;oxidation-reduction process;mitochondrion;chloroplast;oxidoreductase activity;oxidoreductase activity, acting on the aldehyde or oxo group of donors, NAD or NADP…	K05298	GAPA	http://www.genome.jp/dbget-bin/www_bget?ko:K05298	Carbon fixation in photosynthetic organisms;Carbon metabolism	ko00710,ko01200	KOG0657(G)(Glyceraldehyde 3-phosphate dehydrogenase)	sp|P09315|G3PA_MAIZE	sp|P09315|G3PA_MAIZE Glyceraldehyde-3-phosphate dehydrogenase A, chloroplastic OS=Zea mays GN=GAPA PE=2 SV=1
Zm00001d015385	738	3639.06	2768.43	1390.9	232.42	204.83	187.56	-3.965736204	5.65E-46	2.11E-43	chlorophyll a-b binding protein 6A [Zea mays]<>ACG27866.1 chlorophyll a-b binding protein 6A [Zea mays]<>ACG30084.1 chlorophyll a-b binding protein 6A [Zea mays]<>ACN31708.1 unknown [Zea mays]<>AFW70294.1 chlorophyll a-b binding protein 6A [Zea mays]	GO:0016020;GO:0009535;GO:0031409;GO:0009941;GO:0018298;GO:0009765;GO:0015979;GO:0009416;GO:0016021;GO:0016168;GO:0009507;GO:0009768;GO:0010287;GO:0009579;GO:0046872;GO:0009522	membrane;chloroplast thylakoid membrane;pigment binding;chloroplast envelope;protein-chromophore linkage;photosynthesis, light harvesting;photosynthesis;response to light stimulus;integral component of membrane;chlorophyll binding;chloroplast;photosynthesis, light harvesting in photosystem I;plastoglobule;thylakoid;metal ion binding;photosystem I	K08907	LHCA1	http://www.genome.jp/dbget-bin/www_bget?ko:K08907	Photosynthesis - antenna proteins	ko00196	-	sp|Q9SDM1|CB121_HORVU	sp|Q9SDM1|CB121_HORVU Chlorophyll a-b binding protein 1B-21, chloroplastic OS=Hordeum vulgare GN=LHC Ib-21 PE=1 SV=1
Zm00001d000525	3992	0.6	0.3	0.48	0.03	0.02	0.07	-3.948165114	6.54E-06	8.83E-05	-	-	-	-	-	-	-	-	-	-	-
Zm00001d029635	1614	0.67	1.09	0.81	0.09	0	0.14	-3.944463482	0.00014503	0.001423557	PREDICTED: putative UPF0481 protein At3g02645 [Zea mays]<>DAA45945.1 TPA: hypothetical protein ZEAMMB73_973776 [Zea mays]	GO:0016020;GO:0016021	membrane;integral component of membrane	-	-	-	-	-	-	sp|P0C897|Y3264_ARATH	sp|P0C897|Y3264_ARATH Putative UPF0481 protein At3g02645 OS=Arabidopsis thaliana GN=At3g02645 PE=3 SV=1
Zm00001d026635	1331	101.22	119.13	113.06	9.44	7.3	11.95	-3.939630505	8.91E-53	4.27E-50	uncharacterized protein LOC100274212 [Zea mays]<>ACF87554.1 unknown [Zea mays]<>ACN27826.1 unknown [Zea mays]<>AFW59923.1 hypothetical protein ZEAMMB73_622974 [Zea mays]	GO:0005783;GO:0000256;GO:0010136;GO:0006145;GO:0004038;GO:0016787;GO:0050897;GO:0009536;GO:0008270;GO:0016810	endoplasmic reticulum;allantoin catabolic process;ureide catabolic process;purine nucleobase catabolic process;allantoinase activity;hydrolase activity;cobalt ion binding;plastid;zinc ion binding;hydrolase activity, acting on carbon-nitrogen (but not peptide) bonds	K01466	allB	http://www.genome.jp/dbget-bin/www_bget?ko:K01466	Purine metabolism	ko00230	KOG2584(F)(Dihydroorotase and related enzymes)	sp|B9FDB8|ALN_ORYSJ	sp|B9FDB8|ALN_ORYSJ Probable allantoinase OS=Oryza sativa subsp. japonica GN=ALN PE=2 SV=1
Zm00001d050403	735	1723.23	1585.77	1106.23	151.89	100.76	116.31	-3.936065424	6.50E-67	4.91E-64	uncharacterized protein LOC100280410 [Zea mays]<>AFW62278.1 chlorophyll a-b binding protein 4 [Zea mays]	GO:0016020;GO:0009535;GO:0018298;GO:0009765;GO:0015979;GO:0016021;GO:0016168;GO:0009507;GO:0009579;GO:0046872;GO:0009522	membrane;chloroplast thylakoid membrane;protein-chromophore linkage;photosynthesis, light harvesting;photosynthesis;integral component of membrane;chlorophyll binding;chloroplast;thylakoid;metal ion binding;photosystem I	K08910	LHCA4	http://www.genome.jp/dbget-bin/www_bget?ko:K08910	Photosynthesis - antenna proteins	ko00196	-	sp|Q9SQL2|CB24_PEA	sp|Q9SQL2|CB24_PEA Chlorophyll a-b binding protein P4, chloroplastic OS=Pisum sativum GN=lhcA-P4 PE=1 SV=1
Zm00001d006082	1098	0.85	1.52	0.88	0	0.14	0.15	-3.92641992	0.000607288	0.004903633	PREDICTED: putative auxin efflux carrier component 8 [Citrus sinensis]	GO:0016020;GO:0009734;GO:0016021;GO:0005739;GO:0006810;GO:0055085	membrane;auxin-activated signaling pathway;integral component of membrane;mitochondrion;transport;transmembrane transport	K13947	PIN	http://www.genome.jp/dbget-bin/www_bget?ko:K13947	-	-	-	sp|D5A7J3|PIN5B_ORYSJ	sp|D5A7J3|PIN5B_ORYSJ Probable auxin efflux carrier component 5b OS=Oryza sativa subsp. japonica GN=PIN5B PE=2 SV=1
Zm00001d029934	960	2.94	3	1.05	0.25	0.16	0.17	-3.9218487	7.97E-06	0.000105348	homeobox-leucine zipper protein HOX1-like [Zea mays]<>DAA46303.1 TPA: putative homeobox DNA-binding and leucine zipper domain family protein [Zea mays]	GO:0003700;GO:0003677;GO:0006355;GO:0043565;GO:0005634;GO:0006351	transcription factor activity, sequence-specific DNA binding;DNA binding;regulation of transcription, DNA-templated;sequence-specific DNA binding;nucleus;transcription, DNA-templated	K09338	HD-ZIP	http://www.genome.jp/dbget-bin/www_bget?ko:K09338	-	-	-	sp|Q7XC54|HOX1_ORYSJ	sp|Q7XC54|HOX1_ORYSJ Homeobox-leucine zipper protein HOX1 OS=Oryza sativa subsp. japonica GN=HOX1 PE=1 SV=1
Zm00001d039131	1170	126.79	163.69	96.03	9.88	7.65	13.64	-3.921473971	1.40E-67	1.09E-64	glucose-1-phosphate adenylyltransferase large subunit 2, chloroplastic/amyloplastic [Zea mays]<>XP_008648320.1 PREDICTED: glucose-1-phosphate adenylyltransferase large subunit 2, chloroplastic/amyloplastic isoform X1 [Zea mays]<>ACG34981.1 glucose-1-phosphate adenylyltransferase large subunit [Zea mays]<>ACN28262.1 unknown [Zea mays]<>AFW79324.1 glucose-1-phosphate adenylyltransferase large subun…	GO:0008878;GO:0009058;GO:0019252;GO:0005978;GO:0009536;GO:0016740;GO:0005524;GO:0000166;GO:0009507;GO:0016779	glucose-1-phosphate adenylyltransferase activity;biosynthetic process;starch biosynthetic process;glycogen biosynthetic process;plastid;transferase activity;ATP binding;nucleotide binding;chloroplast;nucleotidyltransferase activity	K00975	glgC	http://www.genome.jp/dbget-bin/www_bget?ko:K00975	Amino sugar and nucleotide sugar metabolism;Starch and sucrose metabolism	ko00520,ko00500	KOG1322(M)(GDP-mannose pyrophosphorylase/mannose-1-phosphate guanylyltransferase)	sp|P55234|GLGL2_MAIZE;sp|P30524|GLGL1_HORVU	sp|P55234|GLGL2_MAIZE Glucose-1-phosphate adenylyltransferase large subunit 2, chloroplastic/amyloplastic OS=Zea mays GN=AGP2 PE=2 SV=1;sp|P30524|GLGL1_HORVU Glucose-1-phosphate adenylyltransferase large subunit 1, chloroplastic/amyloplastic OS=Hordeum vulgare PE=2 SV=2
GRMZM5G808402	1497	5.61	4.32	23.48	0.93	1.92	0.2	-3.915650592	0.000588763	0.004776377	AltName: Full=ATP synthase F1 sector subunit beta;ATP synthase CF1 beta subunit (chloroplast) [Zea mays]<>YP_009256419.1 ATP synthase CF1 beta subunit (plastid) [Zea perennis]<>YP_009256502.1 ATP synthase CF1 beta subunit (plastid) [Zea luxurians]<>YP_009259186.1 ATP synthase CF1 beta subunit (plastid) [Zea diploperennis]<>P00827.1 RecName: Full=ATP synthase subunit beta, chloroplastic; AltName: …	GO:0016020;GO:0046034;GO:0009535;GO:0005524;GO:0006754;GO:0016787;GO:0000166;GO:0015992;GO:0009507;GO:0046933;GO:0045261;GO:0006810;GO:0009579;GO:0006811;GO:0015986;GO:0033178;GO:0015991;GO:0016820;GO:0009536	membrane;ATP metabolic process;chloroplast thylakoid membrane;ATP binding;ATP biosynthetic process;hydrolase activity;nucleotide binding;proton transport;chloroplast;proton-transporting ATP synthase activity, rotational mechanism;proton-transporting ATP synthase complex, catalytic core F(1);transport;thylakoid;ion transport;ATP synthesis coupled proton transport;proton-transporting two-sector ATP…	K02112	ATPF1B,atpD	http://www.genome.jp/dbget-bin/www_bget?ko:K02112	Oxidative phosphorylation;Photosynthesis	ko00190,ko00195	KOG1351(C)(Vacuolar H+-ATPase V1 sector, subunit B)	sp|P00827|ATPB_MAIZE	sp|P00827|ATPB_MAIZE ATP synthase subunit beta, chloroplastic OS=Zea mays GN=atpB PE=3 SV=1
Zm00001d034969	591	144.1	38.31	11.7	4.75	4.71	6.07	-3.906489107	5.59E-11	1.82E-09	uncharacterized protein LOC100276761 [Zea mays]<>ACG36662.1 hypothetical protein [Zea mays]	GO:0008080;GO:0031248;GO:0004596;GO:0006474	N-acetyltransferase activity;protein acetyltransferase complex;peptide alpha-N-acetyltransferase activity;N-terminal protein amino acid acetylation	-	-	-	-	-	-	sp|Q6Z1Y6|SNAT2_ORYSJ	sp|Q6Z1Y6|SNAT2_ORYSJ Serotonin N-acetyltransferase 2, chloroplastic OS=Oryza sativa subsp. japonica GN=SNAT2 PE=1 SV=1
Zm00001d016361	1113	20.02	23.35	14.71	1.72	1.13	2.22	-3.902878085	6.45E-30	1.13E-27	PREDICTED: putative GATA transcription factor 22 isoform X2 [Zea mays]<>AFW71315.1 hypothetical protein ZEAMMB73_375168 [Zea mays]<>AIB05541.1 C2C2-GATA transcription factor, partial [Zea mays]	GO:0003682;GO:0003700;GO:0030154;GO:0001085;GO:0000977;GO:0001228;GO:0006355;GO:0005667;GO:0008270;GO:0043565;GO:0005634	chromatin binding;transcription factor activity, sequence-specific DNA binding;cell differentiation;RNA polymerase II transcription factor binding;RNA polymerase II regulatory region sequence-specific DNA binding;transcriptional activator activity, RNA polymerase II transcription regulatory region sequence-specific binding;regulation of transcription, DNA-templated;transcription factor complex;zi…	-	-	-	-	-	-	sp|Q5HZ36|GAT21_ARATH	sp|Q5HZ36|GAT21_ARATH GATA transcription factor 21 OS=Arabidopsis thaliana GN=GATA21 PE=1 SV=2
Zm00001d038163	1962	14065.31	18227.6	12761.66	1625.11	1530.98	961.92	-3.901985349	3.22E-39	9.91E-37	cytosolic orthophosphate dikinase [Zea mays subsp. mays];unknown [Zea mays];pyruvate, phosphate dikinase 1, chloroplastic precursor [Zea mays];Chain A, Pyruvate Phosphate Dikinase From Maize<>1VBH_A Chain A, Pyruvate Phosphate Dikinase With Bound Mg-Pep From Maize	-	-	K01006	ppdK	http://www.genome.jp/dbget-bin/www_bget?ko:K01006	Pyruvate metabolism;Carbon fixation in photosynthetic organisms;Carbon metabolism	ko00620,ko00710,ko01200	-	sp|P11155|PPDK1_MAIZE	sp|P11155|PPDK1_MAIZE Pyruvate, phosphate dikinase 1, chloroplastic OS=Zea mays GN=PPDK1 PE=1 SV=2
Zm00001d004894	513	2144.58	2196.13	1801.09	169.88	246.85	109.07	-3.895208923	4.15E-38	1.15E-35	ribulose-1,5-bisphosphate carboxylase/oxygenase small subunit [Zea mays]<>ACF85475.1 unknown [Zea mays]<>ACF85696.1 unknown [Zea mays]<>ACG37749.1 ribulose bisphosphate carboxylase small chain C [Zea mays]<>DAA39136.1 TPA: ribulose bisphosphate carboxylase small subunit2 [Zea mays]	GO:0015977;GO:0019253;GO:0009536;GO:0009853;GO:0004497;GO:0015979;GO:0055114;GO:0016829;GO:0009507;GO:0016491;GO:0016984	carbon fixation;reductive pentose-phosphate cycle;plastid;photorespiration;monooxygenase activity;photosynthesis;oxidation-reduction process;lyase activity;chloroplast;oxidoreductase activity;ribulose-bisphosphate carboxylase activity	K01602	rbcS	http://www.genome.jp/dbget-bin/www_bget?ko:K01602	Glyoxylate and dicarboxylate metabolism;Carbon fixation in photosynthetic organisms;Carbon metabolism	ko00630,ko00710,ko01200	-	sp|P05348|RBS_MAIZE	sp|P05348|RBS_MAIZE Ribulose bisphosphate carboxylase small chain, chloroplastic OS=Zea mays GN=RBCS PE=1 SV=1
Zm00001d002736	1875	9.85	12.28	6.44	1.41	0.29	0.85	-3.865266002	3.96E-17	2.67E-15	carotenoid cleavage dioxygenase [Zea mays]<>ACR33784.1 carotenoid cleavage dioxygenase [Zea mays]	GO:0045549;GO:0016702;GO:1901601;GO:0051213;GO:0009536;GO:0009733;GO:0016121;GO:0055114;GO:0009507;GO:0016491;GO:0010223;GO:0046872	9-cis-epoxycarotenoid dioxygenase activity;oxidoreductase activity, acting on single donors with incorporation of molecular oxygen, incorporation of two atoms of oxygen;strigolactone biosynthetic process;dioxygenase activity;plastid;response to auxin;carotene catabolic process;oxidation-reduction process;chloroplast;oxidoreductase activity;secondary shoot formation;metal ion binding	K17912	CCD7	http://www.genome.jp/dbget-bin/www_bget?ko:K17912	Carotenoid biosynthesis	ko00906	-	sp|Q7XU29|CCD7_ORYSJ	sp|Q7XU29|CCD7_ORYSJ Carotenoid cleavage dioxygenase 7, chloroplastic OS=Oryza sativa subsp. japonica GN=CCD7 PE=1 SV=2
Zm00001d027174	704	7.33	4.23	4.34	0.63	0.25	0.53	-3.856928391	4.58E-08	9.29E-07	-	-	-	-	-	-	-	-	-	-	-
ENSRNA049460422	931	133.85	228.76	951.77	60.16	48.82	17.1	-3.856769672	0.000192135	0.001817933	cell wall-associated hydrolase [Phaseolus vulgaris]	-	-	-	-	-	-	-	-	-	-
Zm00001d022464	369	77.41	6.69	7.03	2.78	2.09	2.63	-3.841417554	9.80E-06	0.00012764	ultraviolet-B-repressible protein [Zea mays]<>ACG30706.1 ultraviolet-B-repressible protein [Zea mays]<>DAA64094.1 TPA: ultraviolet-B-repressible protein [Zea mays]	GO:0016020;GO:0015979;GO:0009523;GO:0016021	membrane;photosynthesis;photosystem II;integral component of membrane	-	-	-	-	-	-	-	-
Zm00001d037235	1623	1.24	0.59	1.06	0.13	0	0.14	-3.841094054	0.000100672	0.001034939	PREDICTED: probable mannan synthase 3 isoform X1 [Zea mays]	GO:0016020;GO:0016740;GO:0000139;GO:0016021;GO:0071555;GO:0016757;GO:0005794	membrane;transferase activity;Golgi membrane;integral component of membrane;cell wall organization;transferase activity, transferring glycosyl groups;Golgi apparatus	-	-	-	-	-	-	sp|Q67X45|CSLA3_ORYSJ	sp|Q67X45|CSLA3_ORYSJ Probable mannan synthase 3 OS=Oryza sativa subsp. japonica GN=CSLA3 PE=2 SV=1
Zm00001d048629	585	15.88	6.87	7.11	0.17	0	2.64	-3.817728757	1.86E-05	0.000226038	uncharacterized protein LOC100279102 precursor [Zea mays]<>ACG48916.1 hypothetical protein [Zea mays]<>ACN29308.1 unknown [Zea mays]<>AFW60123.1 hypothetical protein ZEAMMB73_272434 [Zea mays]	-	-	-	-	-	-	-	-	-	-
Zm00001d049995	2028	75.82	73.08	44.83	6.12	4.77	6.95	-3.808848157	6.40E-59	3.79E-56	Nitrate reductase [NADH] 1 [Dichanthelium oligosanthes]	GO:0020037;GO:0030151;GO:0042128;GO:0050464;GO:0009703;GO:0055114;GO:0043546;GO:0016491;GO:0046872;GO:0006809	heme binding;molybdenum ion binding;nitrate assimilation;nitrate reductase (NADPH) activity;nitrate reductase (NADH) activity;oxidation-reduction process;molybdopterin cofactor binding;oxidoreductase activity;metal ion binding;nitric oxide biosynthetic process	K10534	NR	http://www.genome.jp/dbget-bin/www_bget?ko:K10534	Nitrogen metabolism	ko00910	KOG0535(C)(Sulfite oxidase, molybdopterin-binding component)	sp|P16081|NIA1_ORYSJ	sp|P16081|NIA1_ORYSJ Nitrate reductase [NADH] 1 OS=Oryza sativa subsp. japonica GN=NIA1 PE=2 SV=3
Zm00001d017025	2673	3.33	4.31	2.79	0.35	0.17	0.47	-3.802338721	7.90E-18	5.67E-16	RecName: Full=Nitrate reductase [NADH] 3; Short=NR<>AAA62316.1 nitrate reductase [Zea mays]	GO:0020037;GO:0030151;GO:0042128;GO:0050464;GO:0009703;GO:0055114;GO:0043546;GO:0016491;GO:0046872;GO:0006809	heme binding;molybdenum ion binding;nitrate assimilation;nitrate reductase (NADPH) activity;nitrate reductase (NADH) activity;oxidation-reduction process;molybdopterin cofactor binding;oxidoreductase activity;metal ion binding;nitric oxide biosynthetic process	K10534	NR	http://www.genome.jp/dbget-bin/www_bget?ko:K10534	Nitrogen metabolism	ko00910	KOG0535(C)(Sulfite oxidase, molybdopterin-binding component)	sp|P49102|NIA3_MAIZE	sp|P49102|NIA3_MAIZE Nitrate reductase [NADH] 3 OS=Zea mays PE=3 SV=1
Zm00001d000277	1692	0.61	0.62	2.18	0.16	0.23	0	-3.783658727	0.000217875	0.002027891	ATP synthase subunit beta, chloroplastic [Triticum urartu]	GO:0016020;GO:0009535;GO:0016787;GO:0046933;GO:0045261;GO:0016820;GO:0009536;GO:0046034;GO:0005524;GO:0006754;GO:0000166;GO:0015992;GO:0009507;GO:0046961;GO:0006810;GO:0009579;GO:0006811;GO:0015986;GO:0033178;GO:0015991	membrane;chloroplast thylakoid membrane;hydrolase activity;proton-transporting ATP synthase activity, rotational mechanism;proton-transporting ATP synthase complex, catalytic core F(1);hydrolase activity, acting on acid anhydrides, catalyzing transmembrane movement of substances;plastid;ATP metabolic process;ATP binding;ATP biosynthetic process;nucleotide binding;proton transport;chloroplast;prot…	K02112	ATPF1B,atpD	http://www.genome.jp/dbget-bin/www_bget?ko:K02112	Oxidative phosphorylation;Photosynthesis	ko00190,ko00195	KOG1350(C)(F0F1-type ATP synthase, beta subunit)	sp|P00827|ATPB_MAIZE	sp|P00827|ATPB_MAIZE ATP synthase subunit beta, chloroplastic OS=Zea mays GN=atpB PE=3 SV=1
Zm00001d032046	1006	56.77	87.91	56.36	11.19	6.75	5.2	-3.778183708	3.04E-36	7.65E-34	cytokinin dehydrogenase 10 [Zea mays]<>ACJ06785.1 cytokinin dehydrogenase 10 [Zea mays]<>DAA48773.1 TPA: cytokinin dehydrogenase 10 isoform 1 [Zea mays]<>DAA48774.1 TPA: cytokinin dehydrogenase 10 isoform 2 [Zea mays];unknown [Zea mays]<>DAA48776.1 TPA: hypothetical protein ZEAMMB73_275455 [Zea mays]	GO:0019139;GO:0005615;GO:0050660;GO:0016614;GO:0009690;GO:0003824;GO:0055114;GO:0005576;GO:0016491	cytokinin dehydrogenase activity;extracellular space;flavin adenine dinucleotide binding;oxidoreductase activity, acting on CH-OH group of donors;cytokinin metabolic process;catalytic activity;oxidation-reduction process;extracellular region;oxidoreductase activity	K00279	CKX	http://www.genome.jp/dbget-bin/www_bget?ko:K00279	Zeatin biosynthesis	ko00908	-	sp|Q6Z955|CKX11_ORYSJ	sp|Q6Z955|CKX11_ORYSJ Cytokinin dehydrogenase 11 OS=Oryza sativa subsp. japonica GN=CKX11 PE=2 SV=1
Zm00001d005546	1439	72.83	46.53	39.21	3.93	3.24	8.43	-3.777529033	1.63E-32	3.37E-30	ADP-glucose pyrophosphorylase small subunit [Zea mays]<>AAK39640.1 ADP-glucose pyrophosphorylase small subunit [Zea mays]<>ACF84218.1 unknown [Zea mays]<>ACF84702.1 unknown [Zea mays]<>DAA39854.1 TPA: glucose-1-phosphate adenylyltransferase isoform 1 [Zea mays]<>DAA39855.1 TPA: glucose-1-phosphate adenylyltransferase isoform 2 [Zea mays]	GO:0008878;GO:0009058;GO:0019252;GO:0005978;GO:0009536;GO:0016740;GO:0005524;GO:0000166;GO:0009507;GO:0016779	glucose-1-phosphate adenylyltransferase activity;biosynthetic process;starch biosynthetic process;glycogen biosynthetic process;plastid;transferase activity;ATP binding;nucleotide binding;chloroplast;nucleotidyltransferase activity	K00975	glgC	http://www.genome.jp/dbget-bin/www_bget?ko:K00975	Amino sugar and nucleotide sugar metabolism;Starch and sucrose metabolism	ko00520,ko00500	KOG1322(M)(GDP-mannose pyrophosphorylase/mannose-1-phosphate guanylyltransferase)	sp|P15280|GLGS_ORYSJ	sp|P15280|GLGS_ORYSJ Glucose-1-phosphate adenylyltransferase small subunit, chloroplastic/amyloplastic OS=Oryza sativa subsp. japonica GN=AGPS PE=2 SV=4
Zm00001d034986	1704	12.63	25.93	16.22	1.9	1.9	1.55	-3.777512947	1.36E-25	1.73E-23	uncharacterized protein LOC100279973 [Zea mays]<>ACL53869.1 unknown [Zea mays]<>AFW74206.1 putative cytochrome P450 superfamily protein [Zea mays]	GO:0016020;GO:0020037;GO:0004497;GO:0016709;GO:0005506;GO:0055114;GO:0016705;GO:0044550;GO:0016021;GO:0016491;GO:0046872	membrane;heme binding;monooxygenase activity;oxidoreductase activity, acting on paired donors, with incorporation or reduction of molecular oxygen, NAD(P)H as one donor, and incorporation of one atom of oxygen;iron ion binding;oxidation-reduction process;oxidoreductase activity, acting on paired donors, with incorporation or reduction of molecular oxygen;secondary metabolite biosynthetic process;…	-	-	-	-	-	-	sp|Q43257|C71C4_MAIZE	sp|Q43257|C71C4_MAIZE indole-2-monooxygenase OS=Zea mays GN=CYP71C4 PE=1 SV=1
Zm00001d028562	1242	484.88	474.39	424.54	53.53	48.1	28.76	-3.772712113	2.19E-43	7.79E-41	uncharacterized protein LOC100216767 [Zea mays]<>ACG40088.1 fructose-1,6-bisphosphatase [Zea mays]	GO:0004331;GO:0016787;GO:0019253;GO:0009536;GO:0005975;GO:0042132;GO:0009507;GO:0042578;GO:0046872;GO:0009570	fructose-2,6-bisphosphate 2-phosphatase activity;hydrolase activity;reductive pentose-phosphate cycle;plastid;carbohydrate metabolic process;fructose 1,6-bisphosphate 1-phosphatase activity;chloroplast;phosphoric ester hydrolase activity;metal ion binding;chloroplast stroma	K03841	FBP,fbp	http://www.genome.jp/dbget-bin/www_bget?ko:K03841	Fructose and mannose metabolism;Glycolysis / Gluconeogenesis;Pentose phosphate pathway;Carbon fixation in photosynthetic organisms;Carbon metabolism	ko00051,ko00010,ko00030,ko00710,ko01200	KOG1458(G)(Fructose-1,6-bisphosphatase)	sp|A2XEX2|F16P1_ORYSI	sp|A2XEX2|F16P1_ORYSI Fructose-1,6-bisphosphatase, chloroplastic OS=Oryza sativa subsp. indica GN=OsI_10887 PE=1 SV=1
Zm00001d030127	1629	507.35	623.69	427.32	62.81	52.18	32.53	-3.765546166	2.72E-39	8.47E-37	uncharacterized protein LOC100383166 [Zea mays]<>ACN33337.1 unknown [Zea mays]<>DAA46513.1 TPA: hypothetical protein ZEAMMB73_617437 [Zea mays]	GO:0016020;GO:0097339;GO:0009941;GO:0009536;GO:0009853;GO:1901975;GO:0009658;GO:0016021;GO:0009507;GO:1901974;GO:0009706;GO:0043879	membrane;glycolate transmembrane transport;chloroplast envelope;plastid;photorespiration;glycerate transmembrane transport;chloroplast organization;integral component of membrane;chloroplast;glycerate transmembrane transporter activity;chloroplast inner membrane;glycolate transmembrane transporter activity	-	-	-	-	-	-	sp|Q9FVQ4|PLGG1_ARATH	sp|Q9FVQ4|PLGG1_ARATH Plastidal glycolate/glycerate translocator 1, chloroplastic OS=Arabidopsis thaliana GN=PLGG1 PE=1 SV=1
Zm00001d048027	996	8.64	10.15	3.16	0.47	0.77	0.82	-3.753275065	2.13E-11	7.38E-10	unknown [Zea mays]	GO:0016310;GO:0005737;GO:0004672;GO:0004702;GO:0016301;GO:0006468;GO:0005524;GO:0000166;GO:0005739;GO:0004674	phosphorylation;cytoplasm;protein kinase activity;signal transducer, downstream of receptor, with serine/threonine kinase activity;kinase activity;protein phosphorylation;ATP binding;nucleotide binding;mitochondrion;protein serine/threonine kinase activity	K20604	MKK9	http://www.genome.jp/dbget-bin/www_bget?ko:K20604	MAPK signaling pathway - plant	ko04016	KOG0581(T)(Mitogen-activated protein kinase kinase (MAP2K))	sp|Q9FX43|M2K9_ARATH	sp|Q9FX43|M2K9_ARATH Mitogen-activated protein kinase kinase 9 OS=Arabidopsis thaliana GN=MKK9 PE=1 SV=1
Zm00001d046786	804	6749.35	7316.15	6348.39	804.34	671.51	515.89	-3.727845241	2.89E-54	1.45E-51	PREDICTED: chlorophyll a-b binding protein 8 isoform X1 [Zea mays]<>ACG28457.1 chlorophyll a-b binding protein 8 [Zea mays]<>ACR38013.1 unknown [Zea mays]<>AFW87507.1 chlorophyll a-b binding protein 8 [Zea mays]	GO:0016020;GO:0009535;GO:0018298;GO:0009765;GO:0015979;GO:0016021;GO:0016168;GO:0009507;GO:0009579;GO:0046872;GO:0009522	membrane;chloroplast thylakoid membrane;protein-chromophore linkage;photosynthesis, light harvesting;photosynthesis;integral component of membrane;chlorophyll binding;chloroplast;thylakoid;metal ion binding;photosystem I	K08909	LHCA3	http://www.genome.jp/dbget-bin/www_bget?ko:K08909	Photosynthesis - antenna proteins	ko00196	-	sp|Q9SY97|LHCA3_ARATH	sp|Q9SY97|LHCA3_ARATH Photosystem I chlorophyll a/b-binding protein 3-1, chloroplastic OS=Arabidopsis thaliana GN=LHCA3 PE=1 SV=1
Zm00001d029126	1389	431.26	459.49	336.55	40.63	34.81	45.73	-3.720432035	3.56E-85	4.13E-82	PREDICTED: neurofilament heavy polypeptide-like isoform X1 [Zea mays]<>DAA45326.1 TPA: putative heavy metal transport/detoxification superfamily protein [Zea mays]	GO:0030001;GO:0009536;GO:0046872	metal ion transport;plastid;metal ion binding	-	-	-	-	-	-	sp|Q9M8K5|HIP32_ARATH	sp|Q9M8K5|HIP32_ARATH Heavy metal-associated isoprenylated plant protein 32 OS=Arabidopsis thaliana GN=HIPP32 PE=2 SV=1
Zm00001d010066	1101	3.03	1	0.47	0	0.3	0.15	-3.718652691	0.000791034	0.006196676	PREDICTED: uncharacterized protein LOC100273970 isoform X1 [Zea mays]<>AFW81713.1 hypothetical protein ZEAMMB73_176184 [Zea mays];uncharacterized protein LOC100273970 [Zea mays]<>ACF87129.2 unknown [Zea mays]<>AFW81714.1 hypothetical protein ZEAMMB73_176184 [Zea mays]	-	-	-	-	-	-	-	-	-	-
Zm00001d006401	573	25.96	28.82	39.15	3.96	3.08	2.37	-3.708431171	1.26E-18	9.68E-17	cytochrome f (plastid) [Isachne distichophylla]<>AIQ79799.1 cytochrome f (plastid) [Isachne distichophylla]	GO:0016020;GO:0009535;GO:0042651;GO:0009055;GO:0020037;GO:0009536;GO:0015979;GO:0031361;GO:0005506;GO:0055114;GO:0016021;GO:0009507;GO:0009579;GO:0046872	membrane;chloroplast thylakoid membrane;thylakoid membrane;electron carrier activity;heme binding;plastid;photosynthesis;integral component of thylakoid membrane;iron ion binding;oxidation-reduction process;integral component of membrane;chloroplast;thylakoid;metal ion binding	K02634	petA	http://www.genome.jp/dbget-bin/www_bget?ko:K02634	Photosynthesis	ko00195	-	sp|P46617|CYF_MAIZE	sp|P46617|CYF_MAIZE Cytochrome f OS=Zea mays GN=petA PE=3 SV=1
Zm00001d000037	1569	5.15	5.39	3.27	0.27	0.44	0.66	-3.704979335	9.07E-15	4.94E-13	Triacylglycerol lipase like protein [Zea mays]<>ACF79078.1 unknown [Zea mays]<>ACG38548.1 triacylglycerol lipase like protein [Zea mays]<>ACL53089.1 unknown [Zea mays]<>AFW87856.1 Triacylglycerol lipase like protein [Zea mays]	GO:0016787;GO:0006629;GO:0005739	hydrolase activity;lipid metabolic process;mitochondrion	-	-	-	-	-	-	sp|O23522|PLA14_ARATH	sp|O23522|PLA14_ARATH Phospholipase A1-Ibeta2, chloroplastic OS=Arabidopsis thaliana GN=At4g16820 PE=1 SV=2
Zm00001d015976	1080	69.41	85.06	64.47	9.56	5.6	6.98	-3.692859485	6.80E-42	2.33E-39	unknown [Zea mays]<>AFW70903.1 putative glyoxalase family protein [Zea mays]<>AFW70904.1 putative glyoxalase family protein [Zea mays]	GO:0016829;GO:0004462;GO:0046872	lyase activity;lactoylglutathione lyase activity;metal ion binding	K01759	GLO1,gloA	http://www.genome.jp/dbget-bin/www_bget?ko:K01759	Pyruvate metabolism	ko00620	KOG2944(G)(Glyoxalase)	sp|Q8W593|LGUC_ARATH	sp|Q8W593|LGUC_ARATH Probable lactoylglutathione lyase, chloroplastic OS=Arabidopsis thaliana GN=At1g67280 PE=1 SV=1
Zm00001d005933	1014	2.11	2.72	1.35	0.23	0.15	0.24	-3.682239134	9.47E-06	0.000123808	PREDICTED: PUP1 isoform X1 [Zea mays]<>DAA40285.1 TPA: PUP1 [Zea mays]	GO:0016020;GO:0005215;GO:0016021	membrane;transporter activity;integral component of membrane	-	-	-	-	-	-	sp|Q9FZ95|PUP3_ARATH	sp|Q9FZ95|PUP3_ARATH Purine permease 3 OS=Arabidopsis thaliana GN=PUP3 PE=2 SV=1
Zm00001d006539	1788	16.57	18.88	10.29	1.8	1.39	1.42	-3.668562476	9.83E-32	1.93E-29	beta-amylase [Zea mays]<>ACN28226.1 unknown [Zea mays]<>DAA41055.1 TPA: beta-amylase [Zea mays]	GO:0016787;GO:0008152;GO:0009536;GO:0016161;GO:0000272;GO:0005975;GO:0016798	hydrolase activity;metabolic process;plastid;beta-amylase activity;polysaccharide catabolic process;carbohydrate metabolic process;hydrolase activity, acting on glycosyl bonds	-	-	-	-	-	-	sp|P93594|AMYB_WHEAT	sp|P93594|AMYB_WHEAT Beta-amylase OS=Triticum aestivum GN=BMY1 PE=2 SV=1
Zm00001d025747	1101	110.59	107.44	82.91	11.06	10.72	9	-3.641471087	4.13E-61	2.59E-58	Phosphoglycolate phosphatase 1B, chloroplastic [Noccaea caerulescens]<>JAU74163.1 Phosphoglycolate phosphatase 1B, chloroplastic [Noccaea caerulescens]<>JAU99069.1 Phosphoglycolate phosphatase 1B, chloroplastic [Noccaea caerulescens];uncharacterized LOC100193796 [Zea mays]<>ACF84012.1 unknown [Zea mays]<>AFW58690.1 4-nitrophenylphosphatase [Zea mays];Phosphoglycolate phosphatase 1B, chloroplastic…	GO:0005737;GO:0016791;GO:0016787;GO:0008152;GO:0009536;GO:0009853;GO:0048046;GO:0005829;GO:0016311;GO:0009507;GO:0005634;GO:0005773;GO:0009570;GO:0008967	cytoplasm;phosphatase activity;hydrolase activity;metabolic process;plastid;photorespiration;apoplast;cytosol;dephosphorylation;chloroplast;nucleus;vacuole;chloroplast stroma;phosphoglycolate phosphatase activity	K19269	PGP,PGLP	http://www.genome.jp/dbget-bin/www_bget?ko:K19269	Glyoxylate and dicarboxylate metabolism;Carbon metabolism	ko00630,ko01200	KOG2882(P)(p-Nitrophenyl phosphatase)	sp|P0DKC4|PGP1B_ARATH;sp|P0DKC3|PGP1A_ARATH	sp|P0DKC4|PGP1B_ARATH Phosphoglycolate phosphatase 1B, chloroplastic OS=Arabidopsis thaliana GN=PGLP1B PE=1 SV=1;sp|P0DKC3|PGP1A_ARATH Phosphoglycolate phosphatase 1A, chloroplastic OS=Arabidopsis thaliana GN=PGLP1A PE=1 SV=1
Zm00001d039175	867	5.47	7.08	6.39	0.85	0.37	0.79	-3.637746082	6.86E-11	2.21E-09	PREDICTED: probable strigolactone esterase D14 homolog [Zea mays]<>AFW79381.1 hypothetical protein ZEAMMB73_055548 [Zea mays]	GO:0016787	hydrolase activity	-	-	-	-	-	-	sp|Q9SQR3|D14_ARATH	sp|Q9SQR3|D14_ARATH Strigolactone esterase D14 OS=Arabidopsis thaliana GN=D14 PE=1 SV=1
Zm00001d018779	912	2430.45	2754.23	2332.32	326.5	224.4	239.3	-3.629838504	1.31E-56	7.07E-54	uncharacterized protein LOC107648855 [Zea mays]<>DAA42743.1 TPA: hypothetical protein ZEAMMB73_321092 [Zea mays]	GO:0019898;GO:0009654;GO:0015979;GO:0009523;GO:0005509	extrinsic component of membrane;photosystem II oxygen evolving complex;photosynthesis;photosystem II;calcium ion binding	K02717	psbP	http://www.genome.jp/dbget-bin/www_bget?ko:K02717	Photosynthesis	ko00195	-	sp|P12302|PSBP_SPIOL	sp|P12302|PSBP_SPIOL Oxygen-evolving enhancer protein 2, chloroplastic OS=Spinacia oleracea GN=PSBP PE=1 SV=1
Zm00001d042346	711	105.17	35.41	39.51	3.73	4.39	10.71	-3.607299083	5.05E-16	3.05E-14	uncharacterized protein LOC100193707 [Zea mays]<>ACF81048.2 unknown [Zea mays]	GO:0016787;GO:0009507	hydrolase activity;chloroplast	-	-	-	-	-	-	-	-
Zm00001d039400	1888	6.98	7.65	6.2	0.62	0.65	0.99	-3.605373322	5.74E-24	6.61E-22	PREDICTED: uncharacterized protein LOC103649602 [Zea mays]	GO:0003723;GO:0000166;GO:0008270;GO:0003676	RNA binding;nucleotide binding;zinc ion binding;nucleic acid binding	K10643	CNOT4,NOT4,MOT2	http://www.genome.jp/dbget-bin/www_bget?ko:K10643	RNA degradation	ko03018	KOG2068(K)(MOT2 transcription factor)	sp|Q09818|YAC4_SCHPO	sp|Q09818|YAC4_SCHPO Putative general negative regulator of transcription C16C9.04c OS=Schizosaccharomyces pombe (strain 972 / ATCC 24843) GN=SPAC16C9.04c PE=3 SV=1
Zm00001d020852	2184	91.33	205.26	137.04	14.46	25.91	5.81	-3.604331832	4.54E-07	7.70E-06	unknown [Zea mays]<>DAA61943.1 TPA: CSLE6-cellulose synthase-like family E [Zea mays]	GO:0016020;GO:0016760;GO:0030244;GO:0016740;GO:0016021;GO:0071555;GO:0016757	membrane;cellulose synthase (UDP-forming) activity;cellulose biosynthetic process;transferase activity;integral component of membrane;cell wall organization;transferase activity, transferring glycosyl groups	-	-	-	-	-	-	sp|Q651X6|CSLE6_ORYSJ	sp|Q651X6|CSLE6_ORYSJ Cellulose synthase-like protein E6 OS=Oryza sativa subsp. japonica GN=CSLE6 PE=2 SV=1
Zm00001d032744	1791	10.02	13.22	6.4	1.02	0.64	1.58	-3.580055502	5.88E-20	5.11E-18	uncharacterized protein LOC100191837 [Zea mays]<>ACF79073.1 unknown [Zea mays]<>ACN31906.1 unknown [Zea mays]<>DAA49682.1 TPA: hypothetical protein ZEAMMB73_555224 [Zea mays]	GO:0016020;GO:0005215;GO:0016021;GO:0006810	membrane;transporter activity;integral component of membrane;transport	K14638	SLC15A3_4,PHT	http://www.genome.jp/dbget-bin/www_bget?ko:K14638	-	-	-	sp|Q9FNL7|PTR3_ARATH	sp|Q9FNL7|PTR3_ARATH Protein NRT1/ PTR FAMILY 5.2 OS=Arabidopsis thaliana GN=NPF5.2 PE=2 SV=1
Zm00001d008318	672	64.46	80.47	61.22	8.1	8.22	6.26	-3.569676914	1.62E-36	4.14E-34	PREDICTED: phosphoenolpyruvate carboxykinase [ATP]-like [Zea mays]	GO:0004611;GO:0006094;GO:0017076;GO:0005524;GO:0004612	phosphoenolpyruvate carboxykinase activity;gluconeogenesis;purine nucleotide binding;ATP binding;phosphoenolpyruvate carboxykinase (ATP) activity	K01610	E4.1.1.49,pckA	http://www.genome.jp/dbget-bin/www_bget?ko:K01610	Citrate cycle (TCA cycle);Glycolysis / Gluconeogenesis;Pyruvate metabolism;Carbon fixation in photosynthetic organisms;Carbon metabolism	ko00020,ko00010,ko00620,ko00710,ko01200	-	sp|Q9T074|PCKA_ARATH	sp|Q9T074|PCKA_ARATH Phosphoenolpyruvate carboxykinase (ATP) OS=Arabidopsis thaliana GN=PCKA PE=1 SV=1
Zm00001d053006	1275	2.23	0.48	0.62	0	0.17	0.18	-3.567262681	0.001310178	0.009551959	nucleic acid binding protein [Zea mays]<>ACF78642.1 unknown [Zea mays]<>AFW65372.1 nucleic acid binding protein [Zea mays]	GO:0003950;GO:0046872	NAD+ ADP-ribosyltransferase activity;metal ion binding	-	-	-	-	-	-	-	-
Zm00001d007187	1347	47.28	71.15	60.79	8	7.15	4.65	-3.565854283	4.74E-30	8.52E-28	uncharacterized protein LOC100272926 [Zea mays]<>XP_008667498.1 PREDICTED: hypothetical protein isoform X1 [Zea mays]<>ACF78892.1 unknown [Zea mays]<>ACF84433.1 unknown [Zea mays]<>ACF84802.1 unknown [Zea mays]<>ACL52692.1 unknown [Zea mays]<>ACR35853.1 unknown [Zea mays]<>ACR35998.1 unknown [Zea mays]<>DAA41784.1 TPA: hypothetical protein ZEAMMB73_672081 [Zea mays]<>DAA41785.1 TPA: hypothetical …	-	-	-	-	-	-	-	-	sp|Q10M12|40C1_ORYSJ;sp|Q6Z4N6|40G2_ORYSJ	sp|Q10M12|40C1_ORYSJ Ricin B-like lectin R40C1 OS=Oryza sativa subsp. japonica GN=R40C1 PE=1 SV=1;sp|Q6Z4N6|40G2_ORYSJ Ricin B-like lectin R40G2 OS=Oryza sativa subsp. japonica GN=R40G2 PE=2 SV=1
Zm00001d014744	756	147.35	178.27	146.17	16.4	10.82	25.6	-3.562305376	1.26E-33	2.79E-31	unknown [Zea mays]<>AFW69434.1 uncharacterized protein 114 [Zea mays]	GO:0016020;GO:0016021	membrane;integral component of membrane	-	-	-	-	-	-	-	-
Zm00001d010715	384	116.91	76.23	37.08	10.51	6.06	7.94	-3.526918953	1.08E-15	6.38E-14	uncharacterized protein LOC100283835 [Zea mays]<>ACG38246.1 photosystem II reaction center W protein [Zea mays]	GO:0016020;GO:0015979;GO:0009523;GO:0016021;GO:0009507	membrane;photosynthesis;photosystem II;integral component of membrane;chloroplast	K02721	psbW	http://www.genome.jp/dbget-bin/www_bget?ko:K02721	Photosynthesis	ko00195	-	-	-
Zm00001d006663	783	1747.01	1586.02	989.35	187.76	146.66	147.26	-3.513624616	8.28E-54	4.10E-51	chlorophyll a-b binding protein [Zea mays]<>ACG37652.1 chlorophyll a-b binding protein [Zea mays]<>DAA41203.1 TPA: chlorophyll a-b binding protein [Zea mays]	GO:0016020;GO:0009535;GO:0031409;GO:0009941;GO:0018298;GO:0009765;GO:0015979;GO:0009416;GO:0016021;GO:0016168;GO:0009507;GO:0009768;GO:0010287;GO:0009579;GO:0046872;GO:0009522	membrane;chloroplast thylakoid membrane;pigment binding;chloroplast envelope;protein-chromophore linkage;photosynthesis, light harvesting;photosynthesis;response to light stimulus;integral component of membrane;chlorophyll binding;chloroplast;photosynthesis, light harvesting in photosystem I;plastoglobule;thylakoid;metal ion binding;photosystem I	K08908	LHCA2	http://www.genome.jp/dbget-bin/www_bget?ko:K08908	Photosynthesis - antenna proteins	ko00196	-	sp|Q9SYW8|LHCA2_ARATH	sp|Q9SYW8|LHCA2_ARATH Photosystem I chlorophyll a/b-binding protein 2, chloroplastic OS=Arabidopsis thaliana GN=LHCA2 PE=1 SV=1
Zm00001d033061	1482	43.2	70.16	49.58	7.3	5.91	5.57	-3.508524273	2.22E-34	5.15E-32	PREDICTED: protein TRANSPARENT TESTA 12-like [Zea mays]	GO:0016020;GO:0015297;GO:0006855;GO:0015238;GO:0016021;GO:0055085	membrane;antiporter activity;drug transmembrane transport;drug transmembrane transporter activity;integral component of membrane;transmembrane transport	K03327	TC.MATE,SLC47A,norM,mdtK,dinF	http://www.genome.jp/dbget-bin/www_bget?ko:K03327	-	-	-	sp|Q9LVD9|DTX40_ARATH	sp|Q9LVD9|DTX40_ARATH Protein DETOXIFICATION 40 OS=Arabidopsis thaliana GN=DTX40 PE=1 SV=1
Zm00001d023673	906	244.26	344.44	321.61	47.07	22.92	36.46	-3.503529768	1.16E-30	2.16E-28	uncharacterized protein LOC100273779 [Zea mays]<>ACF86797.1 unknown [Zea mays]<>AFW56326.1 hypothetical protein ZEAMMB73_553683 [Zea mays]	GO:0016020;GO:0051119;GO:0008643;GO:0016021;GO:0006810	membrane;sugar transmembrane transporter activity;carbohydrate transport;integral component of membrane;transport	K15382	SLC50A,SWEET	http://www.genome.jp/dbget-bin/www_bget?ko:K15382	-	-	-	sp|Q2QR07|SWT13_ORYSJ	sp|Q2QR07|SWT13_ORYSJ Bidirectional sugar transporter SWEET13 OS=Oryza sativa subsp. japonica GN=SWEET13 PE=2 SV=1
Zm00001d039895	1569	3.77	2.9	2.87	0.59	0.26	0.24	-3.49497645	1.24E-10	3.80E-09	hypothetical protein SORBIDRAFT_03g006460 [Sorghum bicolor]	GO:0016020;GO:0020037;GO:0004497;GO:0016709;GO:0005506;GO:0055114;GO:0016705;GO:0016021;GO:0044550;GO:0016491;GO:0046872	membrane;heme binding;monooxygenase activity;oxidoreductase activity, acting on paired donors, with incorporation or reduction of molecular oxygen, NAD(P)H as one donor, and incorporation of one atom of oxygen;iron ion binding;oxidation-reduction process;oxidoreductase activity, acting on paired donors, with incorporation or reduction of molecular oxygen;integral component of membrane;secondary m…	-	-	-	-	-	-	sp|Q42602|C89A2_ARATH	sp|Q42602|C89A2_ARATH Cytochrome P450 89A2 OS=Arabidopsis thaliana GN=CYP89A2 PE=2 SV=2
Zm00001d044785	1431	51.99	59.51	45.92	9.07	4.06	5.12	-3.488464207	6.37E-29	1.04E-26	PREDICTED: G2-like1 isoform X1 [Zea mays]<>AFW85205.1 putative MYB DNA-binding domain superfamily protein [Zea mays]	GO:0003677;GO:0006355;GO:0045893;GO:0005634;GO:0010638;GO:0006351	DNA binding;regulation of transcription, DNA-templated;positive regulation of transcription, DNA-templated;nucleus;positive regulation of organelle organization;transcription, DNA-templated	-	-	-	-	-	-	sp|Q5Z5I4|GLK1_ORYSJ	sp|Q5Z5I4|GLK1_ORYSJ Probable transcription factor GLK1 OS=Oryza sativa subsp. japonica GN=GLK1 PE=2 SV=1
Zm00001d009404	987	26.64	35.1	25.88	3.19	3.49	3.5	-3.48814749	3.61E-32	7.26E-30	PREDICTED: uncharacterized protein LOC100193653 isoform X1 [Zea mays]<>ACF80983.1 unknown [Zea mays]<>AFW80915.1 asp/Glu racemase isoform 1 [Zea mays]<>AFW80916.1 asp/Glu racemase isoform 2 [Zea mays]	GO:0016855;GO:0047661;GO:0009252;GO:0008152;GO:0036361;GO:0006807;GO:0009507	racemase and epimerase activity, acting on amino acids and derivatives;amino-acid racemase activity;peptidoglycan biosynthetic process;metabolic process;racemase activity, acting on amino acids and derivatives;nitrogen compound metabolic process;chloroplast	-	-	-	-	-	-	sp|O58403|RACD_PYRHO	sp|O58403|RACD_PYRHO Aspartate racemase OS=Pyrococcus horikoshii (strain ATCC 700860 / DSM 12428 / JCM 9974 / NBRC 100139 / OT-3) GN=PH0670 PE=1 SV=1
Zm00001d053569	1605	10.04	14.36	9.06	1.23	1.1	1.7	-3.474811086	6.60E-24	7.57E-22	putative cytochrome P450 superfamily protein [Zea mays]<>ACL52637.1 unknown [Zea mays]<>AFW66024.1 LOW QUALITY PROTEIN: putative cytochrome P450 superfamily protein [Zea mays]	GO:0016020;GO:0020037;GO:0004497;GO:0005506;GO:0055114;GO:0016705;GO:0016021;GO:0016491;GO:0046872	membrane;heme binding;monooxygenase activity;iron ion binding;oxidation-reduction process;oxidoreductase activity, acting on paired donors, with incorporation or reduction of molecular oxygen;integral component of membrane;oxidoreductase activity;metal ion binding	-	-	-	-	-	KOG0157(QI)(Cytochrome P450 CYP4/CYP19/CYP26 subfamilies)	sp|B9DFU2|MAX1_ARATH	sp|B9DFU2|MAX1_ARATH Cytochrome P450 711A1 OS=Arabidopsis thaliana GN=CYP711A1 PE=2 SV=1
Zm00001d047442	897	28.54	5.17	1.15	0.63	1.94	1.13	-3.464634653	1.79E-05	0.000219185	mTERF-like protein [Zea mays]<>ACG41030.1 mTERF-like protein [Zea mays]	GO:0003690;GO:0006355;GO:0005739;GO:0009507	double-stranded DNA binding;regulation of transcription, DNA-templated;mitochondrion;chloroplast	K15032	MTERFD	http://www.genome.jp/dbget-bin/www_bget?ko:K15032	-	-	-	sp|Q84X53|MTEF1_ARATH	sp|Q84X53|MTEF1_ARATH Transcription termination factor MTEF1, chloroplastic OS=Arabidopsis thaliana GN=MTERF1 PE=2 SV=2
Zm00001d035178	1644	55.16	96.43	54.95	8.12	10.9	5.16	-3.46391633	1.67E-23	1.86E-21	indole-2-monooxygenase-like [Zea mays]<>ACN31524.1 unknown [Zea mays]<>ACN31794.1 unknown [Zea mays]<>AFW74445.1 putative cytochrome P450 superfamily protein [Zea mays]	GO:0016020;GO:0020037;GO:0004497;GO:0016709;GO:0005506;GO:0055114;GO:0016705;GO:0044550;GO:0016021;GO:0016491;GO:0046872	membrane;heme binding;monooxygenase activity;oxidoreductase activity, acting on paired donors, with incorporation or reduction of molecular oxygen, NAD(P)H as one donor, and incorporation of one atom of oxygen;iron ion binding;oxidation-reduction process;oxidoreductase activity, acting on paired donors, with incorporation or reduction of molecular oxygen;secondary metabolite biosynthetic process;…	-	-	-	-	-	-	sp|Q43257|C71C4_MAIZE	sp|Q43257|C71C4_MAIZE indole-2-monooxygenase OS=Zea mays GN=CYP71C4 PE=1 SV=1
Zm00001d013326	723	41.31	21.85	8.12	1.82	4.05	2.04	-3.457022153	6.53E-11	2.10E-09	uncharacterized protein LOC100275407 [Zea mays]<>ACG26140.1 hypothetical protein [Zea mays]<>ACG27848.1 hypothetical protein [Zea mays]<>AFW67694.1 hypothetical protein ZEAMMB73_067092 [Zea mays]	-	-	-	-	-	-	-	-	-	-
Zm00001d050889	651	16.47	15.47	10.89	1.7	2.23	1.04	-3.449792722	9.65E-14	4.61E-12	PREDICTED: psbQ-like protein 1, chloroplastic [Zea mays]<>AFW62746.1 oxygen evolving enhancer protein 3 [Zea mays]	GO:0009535;GO:0019898;GO:0009534;GO:0009654;GO:0009344;GO:0009536;GO:0015979;GO:0009523;GO:0045156;GO:0009507;GO:0005509;GO:0009767	chloroplast thylakoid membrane;extrinsic component of membrane;chloroplast thylakoid;photosystem II oxygen evolving complex;nitrite reductase complex [NAD(P)H];plastid;photosynthesis;photosystem II;electron transporter, transferring electrons within the cyclic electron transport pathway of photosynthesis activity;chloroplast;calcium ion binding;photosynthetic electron transport chain	K08901	psbQ	http://www.genome.jp/dbget-bin/www_bget?ko:K08901	Photosynthesis	ko00195	-	sp|Q9XI73|PNSL2_ARATH	sp|Q9XI73|PNSL2_ARATH Photosynthetic NDH subunit of lumenal location 2, chloroplastic OS=Arabidopsis thaliana GN=PNSL2 PE=1 SV=1
Zm00001d027131	522	554.67	546.4	497.7	88	55.01	45.22	-3.442643276	2.68E-33	5.78E-31	hypothetical protein [Zea mays]	-	-	-	-	-	-	-	-	-	-
Zm00001d016441	1209	62.76	59.5	49.58	6.01	7.2	6.07	-3.407962664	4.76E-51	2.08E-48	uncharacterized protein LOC100191283 [Zea mays]<>ACF78334.1 unknown [Zea mays]<>ACF87798.1 unknown [Zea mays]<>ACN31520.1 unknown [Zea mays]<>AFW71394.1 hypothetical protein ZEAMMB73_663021 [Zea mays]	GO:0009058;GO:0030170;GO:0006520;GO:0003824;GO:0008483;GO:0016740	biosynthetic process;pyridoxal phosphate binding;cellular amino acid metabolic process;catalytic activity;transaminase activity;transferase activity	K00815	TAT	http://www.genome.jp/dbget-bin/www_bget?ko:K00815	Cysteine and methionine metabolism;Phenylalanine metabolism;Phenylalanine, tyrosine and tryptophan biosynthesis;Tyrosine metabolism;Isoquinoline alkaloid biosynthesis;Tropane, piperidine and pyridine alkaloid biosynthesis;Ubiquinone and other terpenoid-quinone biosynthesis;Biosynthesis of amino acids	ko00270,ko00360,ko00400,ko00350,ko00950,ko00960,ko00130,ko01230	KOG0257(E)(Kynurenine aminotransferase, glutamine transaminase K)	sp|Q9ST02|NAATA_HORVU;sp|Q9ST03|NAATB_HORVU	sp|Q9ST02|NAATA_HORVU Nicotianamine aminotransferase A OS=Hordeum vulgare GN=naat-A PE=1 SV=2;sp|Q9ST03|NAATB_HORVU Nicotianamine aminotransferase B OS=Hordeum vulgare GN=naat-B PE=1 SV=2
GRMZM5G884960	525	35.19	23.74	117.7	7.35	10.93	4.44	-3.405364936	6.97E-09	1.62E-07	cytochrome b6/f complex subunit IV (chloroplast) [Sorghum timorense]<>YP_009072272.1 cytochrome b6/f complex subunit IV (chloroplast) [Echinochloa oryzicola]<>YP_009242897.1 PetD (chloroplast) [Echinochloa frumentacea]<>YP_009251844.1 cytochrome b6/f complex subunit IV (chloroplast) [Urochloa decumbens]<>YP_009251927.1 cytochrome b6/f complex subunit IV (chloroplast) [Urochloa brizantha]<>YP_0092…	GO:0016020;GO:0009535;GO:0045156;GO:0055114;GO:0042651;GO:0016021;GO:0009507;GO:0016491;GO:0009055;GO:0009579;GO:0045158;GO:0009767;GO:0009536;GO:0015979	membrane;chloroplast thylakoid membrane;electron transporter, transferring electrons within the cyclic electron transport pathway of photosynthesis activity;oxidation-reduction process;thylakoid membrane;integral component of membrane;chloroplast;oxidoreductase activity;electron carrier activity;thylakoid;electron transporter, transferring electrons within cytochrome b6/f complex of photosystem I…	K02637	petD	http://www.genome.jp/dbget-bin/www_bget?ko:K02637	Photosynthesis	ko00195	KOG4663(C)(Cytochrome b)	sp|Q06GW6|PETD_DRIGR	sp|Q06GW6|PETD_DRIGR Cytochrome b6-f complex subunit 4 OS=Drimys granadensis GN=petD PE=3 SV=1
Zm00001d053626	813	44.66	61.21	45.72	5.39	6.54	6.81	-3.405145527	5.85E-34	1.30E-31	PREDICTED: uncharacterized protein LOC100216711 isoform X2 [Zea mays]<>ACF83640.1 unknown [Zea mays]<>AFW66119.1 IDS4-like protein [Zea mays]	GO:0005783;GO:0080040;GO:0070417;GO:0005634;GO:0016036	endoplasmic reticulum;positive regulation of cellular response to phosphate starvation;cellular response to cold;nucleus;cellular response to phosphate starvation	-	-	-	-	-	KOG1162(U)(Predicted small molecule transporter)	sp|B8B4D0|SPX1_ORYSI	sp|B8B4D0|SPX1_ORYSI SPX domain-containing protein 1 OS=Oryza sativa subsp. indica GN=SPX1 PE=3 SV=1
Zm00001d013039	711	331.51	318.16	226.86	41.33	34.31	30.32	-3.403619703	2.44E-51	1.08E-48	photosystem I reaction center subunit II [Zea mays]<>ACG45485.1 photosystem I reaction center subunit II [Zea mays]	GO:0009538;GO:0015979;GO:0009522	photosystem I reaction center;photosynthesis;photosystem I	K02692	psaD	http://www.genome.jp/dbget-bin/www_bget?ko:K02692	Photosynthesis	ko00195	-	sp|P36213|PSAD_HORVU	sp|P36213|PSAD_HORVU Photosystem I reaction center subunit II, chloroplastic OS=Hordeum vulgare GN=psaD PE=1 SV=1
Zm00001d039040	801	4613.88	3077.35	1969.51	453.17	327.19	371.89	-3.400343193	7.27E-39	2.13E-36	unknown [Zea mays]<>ACG31360.1 chlorophyll a-b binding protein 2 [Zea mays]	GO:0016020;GO:0009535;GO:0031409;GO:0009941;GO:0018298;GO:0009765;GO:0009536;GO:0015979;GO:0009523;GO:0009416;GO:0016021;GO:0016168;GO:0009507;GO:0009768;GO:0010287;GO:0009579;GO:0046872;GO:0009522	membrane;chloroplast thylakoid membrane;pigment binding;chloroplast envelope;protein-chromophore linkage;photosynthesis, light harvesting;plastid;photosynthesis;photosystem II;response to light stimulus;integral component of membrane;chlorophyll binding;chloroplast;photosynthesis, light harvesting in photosystem I;plastoglobule;thylakoid;metal ion binding;photosystem I	K08912	LHCB1	http://www.genome.jp/dbget-bin/www_bget?ko:K08912	Photosynthesis - antenna proteins	ko00196	-	sp|P27497|CB29_MAIZE	sp|P27497|CB29_MAIZE Chlorophyll a-b binding protein M9, chloroplastic OS=Zea mays GN=CAB-M9 PE=2 SV=1
Zm00001d033910	1518	310.44	203.57	226.9	26.35	27.76	37.93	-3.398066386	1.75E-51	7.88E-49	plastid ADP-glucose pyrophosphorylase large subunit [Zea mays]<>ABD66656.1 plastid ADP-glucose pyrophosphorylase large subunit [Zea mays]<>ACG43345.1 glucose-1-phosphate adenylyltransferase large subunit 3 [Zea mays]<>ACN31810.1 unknown [Zea mays]<>DAA51192.1 TPA: glucose-1-phosphate adenylyltransferase isoform 1 [Zea mays]<>DAA51193.1 TPA: glucose-1-phosphate adenylyltransferase isoform 2 [Zea m…	GO:0008878;GO:0009058;GO:0019252;GO:0005978;GO:0009536;GO:0016740;GO:0005524;GO:0000166;GO:0009507;GO:0016779	glucose-1-phosphate adenylyltransferase activity;biosynthetic process;starch biosynthetic process;glycogen biosynthetic process;plastid;transferase activity;ATP binding;nucleotide binding;chloroplast;nucleotidyltransferase activity	K00975	glgC	http://www.genome.jp/dbget-bin/www_bget?ko:K00975	Amino sugar and nucleotide sugar metabolism;Starch and sucrose metabolism	ko00520,ko00500	KOG1322(M)(GDP-mannose pyrophosphorylase/mannose-1-phosphate guanylyltransferase)	sp|P55229|GLGL1_ARATH	sp|P55229|GLGL1_ARATH Glucose-1-phosphate adenylyltransferase large subunit 1, chloroplastic OS=Arabidopsis thaliana GN=ADG2 PE=1 SV=3
Zm00001d024799	297	8.85	21.16	10.48	2.91	0.83	0.85	-3.395961401	0.001255888	0.00921178	PREDICTED: uncharacterized protein LOC103641371 [Zea mays]<>AFW57571.1 hypothetical protein ZEAMMB73_879461 [Zea mays]	-	-	-	-	-	-	-	-	-	-
Zm00001d012757	1128	1.71	2.65	1.18	0.14	0.46	0.07	-3.395192732	9.28E-05	0.000962849	hypothetical protein SORBIDRAFT_03g034360 [Sorghum bicolor]<>EES03595.1 hypothetical protein SORBI_003G293100 [Sorghum bicolor]	GO:0003682;GO:0003700;GO:0030154;GO:0001085;GO:0000977;GO:0003677;GO:0001228;GO:0006355;GO:0045893;GO:0005667;GO:0008270;GO:0043565;GO:0005634	chromatin binding;transcription factor activity, sequence-specific DNA binding;cell differentiation;RNA polymerase II transcription factor binding;RNA polymerase II regulatory region sequence-specific DNA binding;DNA binding;transcriptional activator activity, RNA polymerase II transcription regulatory region sequence-specific binding;regulation of transcription, DNA-templated;positive regulation…	-	-	-	-	-	-	sp|P69781|GAT12_ARATH	sp|P69781|GAT12_ARATH GATA transcription factor 12 OS=Arabidopsis thaliana GN=GATA12 PE=2 SV=1
GRMZM5G853723	1182	2.19	0.86	3.47	0.25	0.49	0.07	-3.391708703	8.43E-05	0.000882716	AltName: Full=NAD(P)H dehydrogenase subunit H;NADH dehydrogenase subunit 7 (chloroplast) [Zea mays]<>P25709.1 RecName: Full=NAD(P)H-quinone oxidoreductase subunit H, chloroplastic; AltName: Full=NADH-plastoquinone oxidoreductase 49 kDa subunit; AltName: Full=NADH-plastoquinone oxidoreductase subunit H<>CAA39868.1 ndhH subunit of NADH dehydrogenase (chloroplast) [Zea mays]<>CAA60354.1 NADH dehydro…	GO:0016020;GO:0009535;GO:0016651;GO:0055114;GO:0019684;GO:0016655;GO:0009507;GO:0016491;GO:0006810;GO:0051287;GO:0009579;GO:0009536;GO:0048038	membrane;chloroplast thylakoid membrane;oxidoreductase activity, acting on NAD(P)H;oxidation-reduction process;photosynthesis, light reaction;oxidoreductase activity, acting on NAD(P)H, quinone or similar compound as acceptor;chloroplast;oxidoreductase activity;transport;NAD binding;thylakoid;plastid;quinone binding	K05579	ndhH	http://www.genome.jp/dbget-bin/www_bget?ko:K05579	Oxidative phosphorylation	ko00190	KOG2870(C)(NADH:ubiquinone oxidoreductase, NDUFS2/49 kDa subunit)	sp|P25709|NDHH_MAIZE	sp|P25709|NDHH_MAIZE NAD(P)H-quinone oxidoreductase subunit H, chloroplastic OS=Zea mays GN=ndhH PE=3 SV=1
Zm00001d047316	1545	3.37	3	2.25	0.46	0.13	0.48	-3.383482683	2.42E-09	6.18E-08	PREDICTED: premnaspirodiene oxygenase-like isoform X1 [Zea mays]	GO:0016020;GO:0020037;GO:0004497;GO:0016709;GO:0005506;GO:0055114;GO:0016705;GO:0016021;GO:0044550;GO:0016491;GO:0046872	membrane;heme binding;monooxygenase activity;oxidoreductase activity, acting on paired donors, with incorporation or reduction of molecular oxygen, NAD(P)H as one donor, and incorporation of one atom of oxygen;iron ion binding;oxidation-reduction process;oxidoreductase activity, acting on paired donors, with incorporation or reduction of molecular oxygen;integral component of membrane;secondary m…	-	-	-	-	-	-	sp|A6YIH8|C7D55_HYOMU	sp|A6YIH8|C7D55_HYOMU Premnaspirodiene oxygenase OS=Hyoscyamus muticus GN=CYP71D55 PE=1 SV=1
Zm00001d034877	1278	1.94	0.96	0.9	0.29	0.11	0.06	-3.364740554	0.000249391	0.002276194	hypothetical protein SORBI_001G008400 [Sorghum bicolor]	-	-	-	-	-	-	-	-	sp|Q84T65|BRXL4_ORYSJ	sp|Q84T65|BRXL4_ORYSJ Protein Brevis radix-like 4 OS=Oryza sativa subsp. japonica GN=BRXL4 PE=3 SV=1
Zm00001d030086	750	13.26	3.73	2.6	1.15	0.34	0.85	-3.36357235	4.81E-06	6.66E-05	unknown [Zea mays]	GO:0009536	plastid	-	-	-	-	-	-	-	-
Zm00001d021444	1566	34.19	35.95	29.21	5.98	3.12	3.51	-3.355438533	4.09E-30	7.39E-28	PREDICTED: probable flavin-containing monooxygenase 1 [Zea mays]<>DAA62648.1 TPA: monooxygenase/ oxidoreductase [Zea mays]	GO:0050660;GO:0004499;GO:0004497;GO:0055114;GO:0016491;GO:0050661	flavin adenine dinucleotide binding;N,N-dimethylaniline monooxygenase activity;monooxygenase activity;oxidation-reduction process;oxidoreductase activity;NADP binding	K00485	FMO	http://www.genome.jp/dbget-bin/www_bget?ko:K00485	-	-	KOG1399(Q)(Flavin-containing monooxygenase)	sp|Q9LMA1|FMO1_ARATH	sp|Q9LMA1|FMO1_ARATH Probable flavin-containing monooxygenase 1 OS=Arabidopsis thaliana GN=FMO1 PE=2 SV=1
Zm00001d038297	1179	1.36	1.85	0.44	0.19	0.19	0.07	-3.35512422	0.000784009	0.006148026	PREDICTED: protein TRANSPARENT TESTA 1-like [Zea mays]<>AFW78131.1 hypothetical protein ZEAMMB73_415927 [Zea mays]	GO:0003676;GO:0046872	nucleic acid binding;metal ion binding	-	-	-	-	-	-	sp|Q8W031|ZWIP5_ARATH	sp|Q8W031|ZWIP5_ARATH Zinc finger protein WIP5 OS=Arabidopsis thaliana GN=WIP5 PE=2 SV=1
Zm00001d008632	3159	1.1	0.21	0.24	0.02	0.08	0.09	-3.346341961	0.000563872	0.004601065	PREDICTED: probable LRR receptor-like serine/threonine-protein kinase At3g47570 [Zea mays]<>AFW80070.1 putative leucine-rich repeat receptor-like protein kinase family protein [Zea mays]	GO:0016020;GO:0016310;GO:0004672;GO:0016301;GO:0006468;GO:0016740;GO:0005524;GO:0000166;GO:0016021;GO:0004674	membrane;phosphorylation;protein kinase activity;kinase activity;protein phosphorylation;transferase activity;ATP binding;nucleotide binding;integral component of membrane;protein serine/threonine kinase activity	-	-	-	-	-	-	sp|C0LGP4|Y3475_ARATH	sp|C0LGP4|Y3475_ARATH Probable LRR receptor-like serine/threonine-protein kinase At3g47570 OS=Arabidopsis thaliana GN=At3g47570 PE=2 SV=1
Zm00001d012110	744	4.41	3.43	4.12	0.7	0.46	0.49	-3.343367853	1.34E-06	2.08E-05	hypothetical protein SORBIDRAFT_01g045130 [Sorghum bicolor]<>EER95393.1 hypothetical protein SORBI_001G482100 [Sorghum bicolor]	-	-	-	-	-	-	-	-	-	-
Zm00001d036875	1452	46.22	65.26	46.07	8.12	4.75	8.14	-3.3431242	4.41E-32	8.81E-30	PREDICTED: uncharacterized protein LOC100304406 isoform X1 [Zea mays]<>AFW76392.1 hypothetical protein ZEAMMB73_204286 [Zea mays];uncharacterized protein LOC100304406 precursor [Zea mays]<>ACN25757.1 unknown [Zea mays]	GO:0016020;GO:0016021	membrane;integral component of membrane	-	-	-	-	-	-	sp|F4I9E1|NFD4_ARATH	sp|F4I9E1|NFD4_ARATH Protein NUCLEAR FUSION DEFECTIVE 4 OS=Arabidopsis thaliana GN=NFD4 PE=3 SV=1
Zm00001d033872	1773	43.16	56.98	39.34	7.56	4.49	5.96	-3.339995652	5.85E-35	1.41E-32	uncharacterized protein LOC100274266 [Zea mays]<>ACG47863.1 peptidase, M50 family [Zea mays]	GO:0016020;GO:0008233;GO:0016787;GO:0006508;GO:0009536;GO:0008237;GO:0016021;GO:0031969;GO:0009507	membrane;peptidase activity;hydrolase activity;proteolysis;plastid;metallopeptidase activity;integral component of membrane;chloroplast membrane;chloroplast	-	-	-	-	-	-	sp|Q851F9|EGY3_ORYSJ	sp|Q851F9|EGY3_ORYSJ Probable zinc metalloprotease EGY3, chloroplastic OS=Oryza sativa subsp. japonica GN=EGY3 PE=2 SV=1
Zm00001d044518	927	3.51	1.53	1.27	0.17	0.34	0.27	-3.337472804	0.000107824	0.001097993	uncharacterized protein LOC100383884 [Zea mays]<>ACN35434.1 unknown [Zea mays]<>DAA59033.1 TPA: hypothetical protein ZEAMMB73_500644 [Zea mays]	-	-	-	-	-	-	-	-	-	-
Zm00001d014083	1635	7.12	4.06	3.08	0.71	0.46	0.68	-3.334076318	3.85E-12	1.48E-10	hypothetical protein [Zea mays];beta-amylase [Zea mays]<>ACF86357.1 unknown [Zea mays]<>ACG27842.1 beta-amylase [Zea mays]<>AFW68644.1 beta-amylase [Zea mays]	GO:0016787;GO:0008152;GO:0016161;GO:0000272;GO:0005975;GO:0016798	hydrolase activity;metabolic process;beta-amylase activity;polysaccharide catabolic process;carbohydrate metabolic process;hydrolase activity, acting on glycosyl bonds	K01177	E3.2.1.2	http://www.genome.jp/dbget-bin/www_bget?ko:K01177	Starch and sucrose metabolism	ko00500	-	sp|Q9LIR6|BAM1_ARATH	sp|Q9LIR6|BAM1_ARATH Beta-amylase 1, chloroplastic OS=Arabidopsis thaliana GN=BAM1 PE=1 SV=1
Zm00001d016933	1890	39.65	33.55	18.68	3.35	3.96	4.32	-3.331695766	3.65E-34	8.27E-32	hypothetical protein SORBIDRAFT_04g023820 [Sorghum bicolor]<>EES05307.1 hypothetical protein SORBI_004G190100 [Sorghum bicolor]	-	-	-	-	-	-	-	-	sp|Q9SZ67|WRK19_ARATH	sp|Q9SZ67|WRK19_ARATH Probable WRKY transcription factor 19 OS=Arabidopsis thaliana GN=WRKY19 PE=3 SV=1
Zm00001d045078	1242	1.09	1.86	1.61	0.06	0.23	0.31	-3.322160306	7.60E-05	0.000805582	PREDICTED: UDP-glucuronate 4-epimerase 1-like [Setaria italica]<>KQL09436.1 hypothetical protein SETIT_007880mg [Setaria italica]	GO:0016020;GO:0016857;GO:0003824;GO:0016021;GO:0005975;GO:0050662	membrane;racemase and epimerase activity, acting on carbohydrates and derivatives;catalytic activity;integral component of membrane;carbohydrate metabolic process;coenzyme binding	K08679	E5.1.3.6	http://www.genome.jp/dbget-bin/www_bget?ko:K08679	Amino sugar and nucleotide sugar metabolism	ko00520	KOG1371(M)(UDP-glucose 4-epimerase/UDP-sulfoquinovose synthase)	sp|Q9M0B6|GAE1_ARATH	sp|Q9M0B6|GAE1_ARATH UDP-glucuronate 4-epimerase 1 OS=Arabidopsis thaliana GN=GAE1 PE=1 SV=1
Zm00001d031484	764	139.6	130.9	88	16.91	13.93	15.07	-3.321737954	3.10E-47	1.22E-44	uncharacterized protein LOC100281340 [Zea mays]<>ACG28512.1 thylakoid lumen protein [Zea mays]<>ACN36110.1 unknown [Zea mays]<>DAA48016.1 TPA: Thylakoid lumen protein isoform 1 [Zea mays]<>DAA48017.1 TPA: Thylakoid lumen protein isoform 2 [Zea mays]	GO:0009535;GO:0019898;GO:0009654;GO:0015979;GO:0009523;GO:0031977;GO:0009507;GO:0009579;GO:0005509	chloroplast thylakoid membrane;extrinsic component of membrane;photosystem II oxygen evolving complex;photosynthesis;photosystem II;thylakoid lumen;chloroplast;thylakoid;calcium ion binding	-	-	-	-	-	-	sp|Q9S720|PPD3_ARATH	sp|Q9S720|PPD3_ARATH PsbP domain-containing protein 3, chloroplastic OS=Arabidopsis thaliana GN=PPD3 PE=1 SV=2
Zm00001d051693	1377	2.14	5.63	4.53	0.27	0.92	0.44	-3.321729639	8.60E-08	1.66E-06	PREDICTED: protein ASPARTIC PROTEASE IN GUARD CELL 1-like [Zea mays]<>AFW63714.1 hypothetical protein ZEAMMB73_300584 [Zea mays]	GO:0008233;GO:0016787;GO:0006508;GO:0030163;GO:0004190	peptidase activity;hydrolase activity;proteolysis;protein catabolic process;aspartic-type endopeptidase activity	-	-	-	-	-	-	sp|Q8S9J6|ASPA_ARATH	sp|Q8S9J6|ASPA_ARATH Aspartyl protease family protein At5g10770 OS=Arabidopsis thaliana GN=At5g10770 PE=2 SV=1
Zm00001d023707	407	1447.92	1601.28	1455.29	273.29	155.54	180.2	-3.319028481	6.80E-39	2.01E-36	PREDICTED: thioredoxin M-type, chloroplastic-like [Zea mays]<>AFW56366.1 putative thioredoxin superfamily protein [Zea mays]	GO:0000103;GO:0045454;GO:0006457;GO:0006662;GO:0034599;GO:0015035;GO:0055114;GO:0009507;GO:0016671	sulfate assimilation;cell redox homeostasis;protein folding;glycerol ether metabolic process;cellular response to oxidative stress;protein disulfide oxidoreductase activity;oxidation-reduction process;chloroplast;oxidoreductase activity, acting on a sulfur group of donors, disulfide as acceptor	K03671	trxA	http://www.genome.jp/dbget-bin/www_bget?ko:K03671	-	-	KOG0910(O)(Thioredoxin-like protein)	sp|Q41864|TRXM_MAIZE	sp|Q41864|TRXM_MAIZE Thioredoxin M-type, chloroplastic OS=Zea mays GN=TRM1 PE=2 SV=1
Zm00001d048515	855	128.59	127.53	114.71	19.67	12.54	16.73	-3.30304688	4.23E-45	1.52E-42	hypothetical protein SORBIDRAFT_01g049850 [Sorghum bicolor]	GO:0009536	plastid	-	-	-	-	-	-	-	-
Zm00001d012472	1281	10.23	4.47	1.86	0.29	0.73	1.08	-3.293127863	1.73E-07	3.18E-06	PREDICTED: receptor-interacting serine/threonine-protein kinase 4-like [Zea mays]	GO:0016310;GO:0016301	phosphorylation;kinase activity	-	-	-	-	-	-	sp|Q9ERK0|RIPK4_MOUSE	sp|Q9ERK0|RIPK4_MOUSE Receptor-interacting serine/threonine-protein kinase 4 OS=Mus musculus GN=Ripk4 PE=1 SV=2
Zm00001d032142	2171	8.89	9.46	6.45	1.07	0.96	1.34	-3.289978791	1.16E-26	1.63E-24	PREDICTED: probable LRR receptor-like serine/threonine-protein kinase At2g23950 isoform X5 [Zea mays]<>DAA48883.1 TPA: putative leucine-rich repeat receptor-like protein kinase family protein [Zea mays];PREDICTED: probable LRR receptor-like serine/threonine-protein kinase At2g23950 isoform X2 [Zea mays]<>DAA48884.1 TPA: putative leucine-rich repeat receptor-like protein kinase family protein [Zea…	GO:0016020;GO:0016310;GO:0004672;GO:0016301;GO:0006468;GO:0016740;GO:0005524;GO:0000166;GO:0016021;GO:0004674	membrane;phosphorylation;protein kinase activity;kinase activity;protein phosphorylation;transferase activity;ATP binding;nucleotide binding;integral component of membrane;protein serine/threonine kinase activity	-	-	-	-	-	-	sp|Q9LFS4|NIK1_ARATH;sp|Q8VYT3|Y4052_ARATH	sp|Q9LFS4|NIK1_ARATH Protein NSP-INTERACTING KINASE 1 OS=Arabidopsis thaliana GN=NIK1 PE=1 SV=1;sp|Q8VYT3|Y4052_ARATH Probable LRR receptor-like serine/threonine-protein kinase At4g30520 OS=Arabidopsis thaliana GN=At4g30520 PE=2 SV=1
Zm00001d034540	1179	5.71	2.11	1.74	0.51	0.37	0.33	-3.284873702	8.26E-07	1.34E-05	PREDICTED: uncharacterized protein LOC103645694 [Zea mays]<>XP_008666934.1 PREDICTED: uncharacterized protein LOC103645698 [Zea mays]<>DAA52058.1 TPA: hypothetical protein ZEAMMB73_644259 [Zea mays]<>DAA52065.1 TPA: hypothetical protein ZEAMMB73_609055 [Zea mays]	GO:0016020;GO:0009535;GO:0050660;GO:0009055;GO:0052890;GO:0000062;GO:0055088;GO:0003995;GO:0033539;GO:0005506;GO:0005777;GO:0016021;GO:0009507;GO:0046872	membrane;chloroplast thylakoid membrane;flavin adenine dinucleotide binding;electron carrier activity;oxidoreductase activity, acting on the CH-CH group of donors, with a flavin as acceptor;fatty-acyl-CoA binding;lipid homeostasis;acyl-CoA dehydrogenase activity;fatty acid beta-oxidation using acyl-CoA dehydrogenase;iron ion binding;peroxisome;integral component of membrane;chloroplast;metal ion …	-	-	-	-	-	-	sp|Q9XBL8|RUBR_ANAVT	sp|Q9XBL8|RUBR_ANAVT Rubredoxin OS=Anabaena variabilis (strain ATCC 29413 / PCC 7937) GN=rub PE=3 SV=1
Zm00001d044517	2604	2.7	3.75	2.19	0.34	0.59	0.21	-3.273969958	1.43E-11	5.10E-10	PREDICTED: caldesmon [Zea mays]	-	-	-	-	-	-	-	-	-	-
Zm00001d026673	537	5.31	10.8	8.39	1.91	0.76	0.61	-3.273799099	3.44E-06	4.92E-05	PREDICTED: uncharacterized protein LOC103642975 [Zea mays]<>AFW59987.1 hypothetical protein ZEAMMB73_311604 [Zea mays]	-	-	-	-	-	-	-	-	-	-
Zm00001d011467	369	253.69	358.5	240.62	48.05	36.02	28.88	-3.252207651	1.75E-26	2.41E-24	uncharacterized protein LOC100283885 [Zea mays]<>ACG38392.1 tat pathway signal sequence family protein [Zea mays]<>AFW83419.1 tat pathway signal sequence family protein [Zea mays]	GO:0016020;GO:0016021	membrane;integral component of membrane	-	-	-	-	-	-	-	-
Zm00001d044668	2274	3.83	3.94	1.92	0.98	0.12	0.22	-3.250106445	3.32E-07	5.79E-06	PREDICTED: uncharacterized protein LOC103651675 [Zea mays]	-	-	-	-	-	-	-	-	sp|F4K5K6|PMIR1_ARATH	sp|F4K5K6|PMIR1_ARATH Protein PLASTID MOVEMENT IMPAIRED 1-RELATED 1 OS=Arabidopsis thaliana GN=PMIR1 PE=2 SV=1
Zm00001d033924	717	25.28	24.69	16.31	3.07	4.22	1.55	-3.243993413	3.77E-15	2.12E-13	uncharacterized protein LOC100191965 [Zea mays]<>ACF79230.1 unknown [Zea mays]<>DAA51207.1 TPA: hypothetical protein ZEAMMB73_570530 [Zea mays]	-	-	-	-	-	-	-	-	-	-
Zm00001d044310	570	286.37	387.15	272.81	51.51	36.74	41	-3.243192764	5.54E-38	1.51E-35	uncharacterized protein LOC100276623 [Zea mays]	GO:0016020;GO:0009536;GO:0016021	membrane;plastid;integral component of membrane	-	-	-	-	-	-	-	-
GRMZM5G800780	699	15.33	3.61	37	2.16	3.63	2.28	-3.243072145	1.71E-06	2.60E-05	cytochrome b6 (chloroplast) [Alloteropsis angusta]<>YP_009251843.1 cytochrome b6 (chloroplast) [Urochloa decumbens]<>YP_009251926.1 cytochrome b6 (chloroplast) [Urochloa brizantha]<>YP_009252009.1 cytochrome b6 (chloroplast) [Urochloa ruziziensis]<>YP_009252092.1 cytochrome b6 (chloroplast) [Urochloa humidicola]<>ALB37216.1 cytochrome b6 (chloroplast) [Alloteropsis angusta]<>ALF40738.1 cytochrome…	GO:0016020;GO:0009535;GO:0005506;GO:0055114;GO:0042651;GO:0022904;GO:0016021;GO:0009507;GO:0016491;GO:0009055;GO:0020037;GO:0009579;GO:0045158;GO:0046872;GO:0022900;GO:0009536;GO:0015979	membrane;chloroplast thylakoid membrane;iron ion binding;oxidation-reduction process;thylakoid membrane;respiratory electron transport chain;integral component of membrane;chloroplast;oxidoreductase activity;electron carrier activity;heme binding;thylakoid;electron transporter, transferring electrons within cytochrome b6/f complex of photosystem II activity;metal ion binding;electron transport ch…	K02635	petB	http://www.genome.jp/dbget-bin/www_bget?ko:K02635	Photosynthesis	ko00195	KOG4663(C)(Cytochrome b)	sp|A1E9V4|CYB6_SORBI	sp|A1E9V4|CYB6_SORBI Cytochrome b6 OS=Sorghum bicolor GN=petB PE=3 SV=2
Zm00001d008808	1044	14.77	10.78	6.24	1.26	1.66	1.32	-3.239149364	5.68E-15	3.13E-13	PREDICTED: transcription factor MYB1R1-like [Zea mays]<>AFW80249.1 putative MYB DNA-binding domain superfamily protein [Zea mays]	GO:0006338;GO:0003682;GO:0003700;GO:0003677;GO:0006355;GO:0006357;GO:0035066;GO:0008270;GO:0005634;GO:0004402;GO:0006351;GO:0003676;GO:0003713	chromatin remodeling;chromatin binding;transcription factor activity, sequence-specific DNA binding;DNA binding;regulation of transcription, DNA-templated;regulation of transcription from RNA polymerase II promoter;positive regulation of histone acetylation;zinc ion binding;nucleus;histone acetyltransferase activity;transcription, DNA-templated;nucleic acid binding;transcription coactivator activ…	-	-	-	-	-	-	sp|Q7XC57|MYBS3_ORYSJ	sp|Q7XC57|MYBS3_ORYSJ Transcription factor MYBS3 OS=Oryza sativa subsp. japonica GN=MYBS3 PE=2 SV=1
Zm00001d017634	750	6.73	5.61	5.55	0.81	0.79	0.96	-3.237110815	7.42E-09	1.72E-07	hypothetical protein SORBIDRAFT_01g045130 [Sorghum bicolor]<>EER95393.1 hypothetical protein SORBI_001G482100 [Sorghum bicolor]	-	-	-	-	-	-	-	-	-	-
Zm00001d007378	1149	9.82	6.55	4.69	0.73	1.98	0.07	-3.219053244	3.14E-06	4.52E-05	cytokinin-O-glucosyltransferase 1 [Zea mays]<>ACF79229.1 unknown [Zea mays]<>ACG28420.1 cytokinin-O-glucosyltransferase 1 [Zea mays]<>DAA42026.1 TPA: cytokinin-O-glucosyltransferase 1 [Zea mays]	GO:0008152;GO:0016740;GO:0016758;GO:0016757	metabolic process;transferase activity;transferase activity, transferring hexosyl groups;transferase activity, transferring glycosyl groups	-	-	-	-	-	-	sp|Q9ZQ99|U73C1_ARATH	sp|Q9ZQ99|U73C1_ARATH UDP-glycosyltransferase 73C1 OS=Arabidopsis thaliana GN=UGT73C1 PE=2 SV=1
Zm00001d034543	600	4358.72	4127.93	3402.61	664.64	502.7	476.45	-3.2132334	3.29E-50	1.42E-47	photosystem I reaction center subunit II [Zea mays]<>ACF79256.1 unknown [Zea mays]<>ACG34065.1 photosystem I reaction center subunit II [Zea mays]<>ACR35291.1 unknown [Zea mays]<>DAA52067.1 TPA: photosystem I reaction center subunit II [Zea mays]	GO:0009538;GO:0009536;GO:0015979;GO:0009522	photosystem I reaction center;plastid;photosynthesis;photosystem I	K02692	psaD	http://www.genome.jp/dbget-bin/www_bget?ko:K02692	Photosynthesis	ko00195	-	sp|P36213|PSAD_HORVU	sp|P36213|PSAD_HORVU Photosystem I reaction center subunit II, chloroplastic OS=Hordeum vulgare GN=psaD PE=1 SV=1
GRMZM5G800096	1548	7.38	0.71	6.91	0.46	0.8	0.87	-3.210692493	3.82E-06	5.41E-05	ndhD gene product (chloroplast) [Zea mays]<>prf||1601520C ndhD gene	GO:0016020;GO:0009535;GO:0042773;GO:0055114;GO:0016021;GO:0008137;GO:0016655;GO:0009507;GO:0016491;GO:0009579;GO:0009536;GO:0048038	membrane;chloroplast thylakoid membrane;ATP synthesis coupled electron transport;oxidation-reduction process;integral component of membrane;NADH dehydrogenase (ubiquinone) activity;oxidoreductase activity, acting on NAD(P)H, quinone or similar compound as acceptor;chloroplast;oxidoreductase activity;thylakoid;plastid;quinone binding	K05575	ndhD	http://www.genome.jp/dbget-bin/www_bget?ko:K05575	Oxidative phosphorylation	ko00190	-	sp|P11647|NU4C_MAIZE	sp|P11647|NU4C_MAIZE NAD(P)H-quinone oxidoreductase chain 4, chloroplastic OS=Zea mays GN=ndhD PE=3 SV=2
Zm00001d022229	1155	17.52	10.03	4.15	1.51	1.84	0.89	-3.195572843	2.16E-10	6.42E-09	uncharacterized protein LOC107305678 [Zea mays]<>DAA63735.1 TPA: hypothetical protein ZEAMMB73_402723 [Zea mays]	GO:0016616;GO:0003824;GO:0016615;GO:0009536;GO:0030060;GO:0055114;GO:0006099;GO:0005975;GO:0016491;GO:0006108;GO:0019752	oxidoreductase activity, acting on the CH-OH group of donors, NAD or NADP as acceptor;catalytic activity;malate dehydrogenase activity;plastid;L-malate dehydrogenase activity;oxidation-reduction process;tricarboxylic acid cycle;carbohydrate metabolic process;oxidoreductase activity;malate metabolic process;carboxylic acid metabolic process	K00026	MDH2	http://www.genome.jp/dbget-bin/www_bget?ko:K00026	Cysteine and methionine metabolism;Citrate cycle (TCA cycle);Glyoxylate and dicarboxylate metabolism;Pyruvate metabolism;Carbon fixation in photosynthetic organisms;Carbon metabolism	ko00270,ko00020,ko00630,ko00620,ko00710,ko01200	KOG1494(C)(NAD-dependent malate dehydrogenase)	sp|Q9SN86|MDHP_ARATH	sp|Q9SN86|MDHP_ARATH Malate dehydrogenase, chloroplastic OS=Arabidopsis thaliana GN=At3g47520 PE=1 SV=1
Zm00001d012781	288	10.84	29.88	29.97	6.47	0.94	1.91	-3.194748388	0.000558086	0.004567485	hypothetical protein SORBIDRAFT_03g033890 [Sorghum bicolor]<>EES03574.1 hypothetical protein SORBI_003G288200 [Sorghum bicolor]	GO:0080043;GO:0008152;GO:0016740;GO:0052696;GO:0009813;GO:0016758;GO:0043231;GO:0016757;GO:0080044	quercetin 3-O-glucosyltransferase activity;metabolic process;transferase activity;flavonoid glucuronidation;flavonoid biosynthetic process;transferase activity, transferring hexosyl groups;intracellular membrane-bounded organelle;transferase activity, transferring glycosyl groups;quercetin 7-O-glucosyltransferase activity	-	-	-	-	-	-	sp|Q9M156|U72B1_ARATH	sp|Q9M156|U72B1_ARATH UDP-glycosyltransferase 72B1 OS=Arabidopsis thaliana GN=UGT72B1 PE=1 SV=1
Zm00001d023318	2328	59.59	77.84	44.61	7.85	9.46	10.87	-3.188728926	1.28E-48	5.20E-46	PREDICTED: uncharacterized protein LOC103640704 [Zea mays];PREDICTED: putative disease resistance protein RGA3 isoform X2 [Zea mays]<>AAM03014.1 rust resistance-like protein RP1 [Zea mays]<>AFW55927.1 hypothetical protein ZEAMMB73_195664 [Zea mays]	GO:0016020;GO:0005783;GO:0005887;GO:0016787;GO:0019829;GO:0043531;GO:0005524;GO:0000166;GO:0016021;GO:0046872	membrane;endoplasmic reticulum;integral component of plasma membrane;hydrolase activity;cation-transporting ATPase activity;ADP binding;ATP binding;nucleotide binding;integral component of membrane;metal ion binding	K01537	E3.6.3.8	http://www.genome.jp/dbget-bin/www_bget?ko:K01537	-	-	KOG0619(R)(FOG: Leucine rich repeat)	sp|Q9LRR5|DRL21_ARATH;sp|Q9LRR4|R13L1_ARATH;sp|Q9XES1|ECA4_ARATH	sp|Q9LRR5|DRL21_ARATH Putative disease resistance protein At3g14460 OS=Arabidopsis thaliana GN=At3g14460 PE=3 SV=1;sp|Q9LRR4|R13L1_ARATH Putative disease resistance RPP13-like protein 1 OS=Arabidopsis thaliana GN=RPPL1 PE=3 SV=1;sp|Q9XES1|ECA4_ARATH Calcium-transporting ATPase 4, endoplasmic reticulum-type OS=Arabidopsis thaliana GN=ECA4 PE=2 SV=2
Zm00001d026953	633	3.77	4.97	2.92	0.59	0.73	0.31	-3.187204113	5.13E-05	0.000566082	-	-	-	-	-	-	-	-	-	-	-
Zm00001d043944	861	37.42	49.65	44.09	6.68	6.88	5.39	-3.177003834	4.73E-27	6.80E-25	uncharacterized protein LOC100278190 [Zea mays]<>ACG44466.1 hypothetical protein [Zea mays]	GO:0016020;GO:0009535;GO:0009536;GO:0016021;GO:0009507	membrane;chloroplast thylakoid membrane;plastid;integral component of membrane;chloroplast	-	-	-	-	-	-	-	-
GRMZM5G879235	1020	11.8	2.54	6.28	0.31	0.89	1.76	-3.173102805	1.19E-06	1.87E-05	Short=PEP; AltName: Full=Plastid-encoded RNA polymerase subunit alpha; Short=RNA polymerase subunit alpha<>CAA60317.1 RNA polymerase alpha subunit (chloroplast) [Zea mays]<>AGV02686.1 RNA polymerase alpha subunit (chloroplast) [Zea mays subsp. mays]<>AGV02770.1 RNA polymerase alpha subunit (chloroplast) [Zea mays subsp. mays]<>AKQ78144.1 RNA polymerase alpha subunit (chloroplast) [Zea mays subsp.…	GO:0003677;GO:0046983;GO:0009507;GO:0016779;GO:0006351;GO:0003899;GO:0009536;GO:0016740	DNA binding;protein dimerization activity;chloroplast;nucleotidyltransferase activity;transcription, DNA-templated;DNA-directed 5'-3' RNA polymerase activity;plastid;transferase activity	K03040	rpoA	http://www.genome.jp/dbget-bin/www_bget?ko:K03040	RNA polymerase;Purine metabolism;Pyrimidine metabolism	ko03020,ko00230,ko00240	-	sp|P09562|RPOA_MAIZE	sp|P09562|RPOA_MAIZE DNA-directed RNA polymerase subunit alpha OS=Zea mays GN=rpoA PE=1 SV=2
Zm00001d021784	810	1188.56	1146.56	793.7	180.91	119.92	145.08	-3.171150485	1.22E-45	4.44E-43	chlorophyll a-b binding protein of LHCII type III [Zea mays]<>ACG28562.1 chlorophyll a-b binding protein of LHCII type III [Zea mays]<>ACG39407.1 chlorophyll a-b binding protein of LHCII type III [Zea mays]	GO:0016020;GO:0009535;GO:0018298;GO:0009765;GO:0015979;GO:0016021;GO:0016168;GO:0009507;GO:0009579;GO:0046872;GO:0009522	membrane;chloroplast thylakoid membrane;protein-chromophore linkage;photosynthesis, light harvesting;photosynthesis;integral component of membrane;chlorophyll binding;chloroplast;thylakoid;metal ion binding;photosystem I	K08914	LHCB3	http://www.genome.jp/dbget-bin/www_bget?ko:K08914	Photosynthesis - antenna proteins	ko00196	-	sp|P27523|CB23_HORVU	sp|P27523|CB23_HORVU Chlorophyll a-b binding protein of LHCII type III, chloroplastic OS=Hordeum vulgare GN=LHBC PE=2 SV=1
Zm00001d048998	852	2336.89	2710.5	2002.75	400.59	316.67	296.2	-3.168593108	2.09E-46	7.89E-44	chlorophyll a/b-binding apoprotein CP26 precursor [Zea mays]	GO:0016020;GO:0009535;GO:0031409;GO:0009941;GO:0018298;GO:0009765;GO:0015979;GO:0009416;GO:0016021;GO:0005739;GO:0016168;GO:0009507;GO:0009768;GO:0010287;GO:0009579;GO:0046872;GO:0009522	membrane;chloroplast thylakoid membrane;pigment binding;chloroplast envelope;protein-chromophore linkage;photosynthesis, light harvesting;photosynthesis;response to light stimulus;integral component of membrane;mitochondrion;chlorophyll binding;chloroplast;photosynthesis, light harvesting in photosystem I;plastoglobule;thylakoid;metal ion binding;photosystem I	K08916	LHCB5	http://www.genome.jp/dbget-bin/www_bget?ko:K08916	Photosynthesis - antenna proteins	ko00196	-	sp|Q9XF89|CB5_ARATH	sp|Q9XF89|CB5_ARATH Chlorophyll a-b binding protein CP26, chloroplastic OS=Arabidopsis thaliana GN=LHCB5 PE=1 SV=1
Zm00001d035028	702	18.07	25.08	15.58	4.05	2.24	2.13	-3.166729408	1.90E-14	1.00E-12	PREDICTED: pleckstrin homology domain-containing family A member 8-like [Zea mays]<>AFW74251.1 putative glycolipid transfer protein (GLTP) family protein [Zea mays]	GO:0005737;GO:0046836;GO:0051861;GO:0017089	cytoplasm;glycolipid transport;glycolipid binding;glycolipid transporter activity	-	-	-	-	-	KOG3221(G)(Glycolipid transfer protein)	sp|Q9LU33|GLTP3_ARATH	sp|Q9LU33|GLTP3_ARATH Glycolipid transfer protein 3 OS=Arabidopsis thaliana GN=GLTP3 PE=2 SV=1
Zm00001d032495	660	166.23	93.91	24.47	11.07	16.37	11.09	-3.165229494	1.86E-11	6.49E-10	ripening-related protein-like [Zea mays]	GO:0004857	enzyme inhibitor activity	-	-	-	-	-	-	sp|Q9STY5|PMI11_ARATH	sp|Q9STY5|PMI11_ARATH Pectinesterase inhibitor 11 OS=Arabidopsis thaliana GN=PMEI11 PE=2 SV=1
Zm00001d018580	1818	2.41	2.8	1.45	0.27	0.33	0.36	-3.157650994	8.82E-09	2.01E-07	PREDICTED: exocyst complex component EXO70B1-like [Zea mays]<>AFW74181.1 hypothetical protein ZEAMMB73_809742 [Zea mays]	GO:0000145;GO:0006887	exocyst;exocytosis	-	-	-	-	-	-	sp|Q9FGH9|E70B1_ARATH	sp|Q9FGH9|E70B1_ARATH Exocyst complex component EXO70B1 OS=Arabidopsis thaliana GN=EXO70B1 PE=1 SV=1
Zm00001d018234	567	8.8	4.27	2.26	0.52	0.87	0.74	-3.151464804	9.32E-05	0.000965984	uncharacterized protein LOC100275888 [Zea mays]<>ACG30625.1 hypothetical protein [Zea mays]	GO:0016020;GO:0016021;GO:0005739	membrane;integral component of membrane;mitochondrion	-	-	-	-	-	-	-	-
Zm00001d031404	414	9.03	14.52	2.16	0.93	1.59	1	-3.143557651	0.000551895	0.004522903	PREDICTED: uncharacterized protein LOC103641595 [Zea mays]<>DAA47864.1 TPA: hypothetical protein ZEAMMB73_600321 [Zea mays]	GO:0005509	calcium ion binding	-	-	-	-	-	-	-	-
Zm00001d008706	636	1142.68	1142.83	919.34	179.66	166.47	119.06	-3.140977365	1.93E-40	6.32E-38	PREDICTED: uncharacterized protein LOC100383080 isoform X1 [Zea mays]<>ACF85882.1 unknown [Zea mays]<>ACF86419.1 unknown [Zea mays]<>AFW80144.1 photosystem I reaction center subunit XI isoform 1 [Zea mays]<>AFW80145.1 photosystem I reaction center subunit XI isoform 2 [Zea mays]	GO:0016020;GO:0009538;GO:0009536;GO:0015979;GO:0016021;GO:0009522	membrane;photosystem I reaction center;plastid;photosynthesis;integral component of membrane;photosystem I	K02699	psaL	http://www.genome.jp/dbget-bin/www_bget?ko:K02699	Photosynthesis	ko00195	-	sp|P23993|PSAL_HORVU	sp|P23993|PSAL_HORVU Photosystem I reaction center subunit XI, chloroplastic OS=Hordeum vulgare GN=PSAL PE=1 SV=1
Zm00001d012090	468	73.31	47.49	52.93	5.83	7.63	12.25	-3.130770005	2.44E-19	2.01E-17	uncharacterized protein LOC100191609 [Zea mays]<>ACF78756.1 unknown [Zea mays]<>AFW84224.1 hypothetical protein ZEAMMB73_991319 [Zea mays]	-	-	-	-	-	-	-	-	-	-
Zm00001d009929	873	318.39	355.68	255.33	55.44	43.45	37.95	-3.128640959	6.34E-40	2.06E-37	uncharacterized protein LOC100285398 [Zea mays]<>ACG44248.1 beta-propeller domains of methanol dehydrogenase type [Zea mays]<>AFW81539.1 beta-propeller domain of methanol dehydrogenase type [Zea mays]	GO:0016020;GO:0009535;GO:0009536;GO:0016021;GO:0009507;GO:0009579	membrane;chloroplast thylakoid membrane;plastid;integral component of membrane;chloroplast;thylakoid	-	-	-	-	-	-	sp|Q6ATY4|U603_ORYSJ	sp|Q6ATY4|U603_ORYSJ UPF0603 protein Os05g0401100, chloroplastic OS=Oryza sativa subsp. japonica GN=Os05g0401100 PE=3 SV=1
Zm00001d041204	2534	58.43	103.95	88.67	16.19	8.72	15.6	-3.125116101	3.96E-25	4.88E-23	lipoxygenase [Zea mays]<>ABC59695.1 lipoxygenase [Zea mays]<>DAA54790.1 TPA: lipoxygenase [Zea mays]	GO:0031408;GO:0016702;GO:0051213;GO:0009536;GO:0055114;GO:0006633;GO:0016491;GO:0046872	oxylipin biosynthetic process;oxidoreductase activity, acting on single donors with incorporation of molecular oxygen, incorporation of two atoms of oxygen;dioxygenase activity;plastid;oxidation-reduction process;fatty acid biosynthetic process;oxidoreductase activity;metal ion binding	K00454	LOX2S	http://www.genome.jp/dbget-bin/www_bget?ko:K00454	Linoleic acid metabolism;alpha-Linolenic acid metabolism	ko00591,ko00592	-	sp|Q43191|LOX15_SOLTU;sp|P37831|LOX11_SOLTU;sp|O24379|LOX12_SOLTU	sp|Q43191|LOX15_SOLTU Probable linoleate 9S-lipoxygenase 5 OS=Solanum tuberosum GN=LOX1.5 PE=2 SV=1;sp|P37831|LOX11_SOLTU Linoleate 9S-lipoxygenase 1 OS=Solanum tuberosum GN=LOX1.1 PE=2 SV=1;sp|O24379|LOX12_SOLTU Linoleate 9S-lipoxygenase 2 OS=Solanum tuberosum GN=LOX1.2 PE=1 SV=1
Zm00001d010287	1230	6.94	7.96	6.91	1.21	0.59	1.58	-3.121867188	1.10E-12	4.54E-11	PREDICTED: uncharacterized protein LOC100384013 isoform X1 [Zea mays]<>AFW81937.1 hypothetical protein ZEAMMB73_476289 [Zea mays]	GO:0016020;GO:0016021;GO:0005739;GO:0005886;GO:0006810;GO:0022857	membrane;integral component of membrane;mitochondrion;plasma membrane;transport;transmembrane transporter activity	-	-	-	-	-	-	sp|Q9FL41|WTR38_ARATH	sp|Q9FL41|WTR38_ARATH WAT1-related protein At5g07050 OS=Arabidopsis thaliana GN=At5g07050 PE=2 SV=1
Zm00001d048593	1302	1967.37	2385.43	2169.36	403.7	350.99	221.77	-3.119485458	1.74E-28	2.79E-26	ribulose bisphosphate carboxylase/oxygenase activase, chloroplastic precursor [Zea mays]<>Q9ZT00.3 RecName: Full=Ribulose bisphosphate carboxylase/oxygenase activase, chloroplastic; Short=RuBisCO activase; Short=RA; Flags: Precursor<>AAC97932.3 ribulose-1,5-bisphosphate carboxylase/oxygenase activase precursor [Zea mays]<>ACG31849.1 ribulose bisphosphate carboxylase/oxygenase activase [Zea mays]<…	GO:0009536;GO:0005524;GO:0016829;GO:0000166;GO:0009507;GO:0016984;GO:0009570	plastid;ATP binding;lyase activity;nucleotide binding;chloroplast;ribulose-bisphosphate carboxylase activity;chloroplast stroma	-	-	-	-	-	-	sp|Q9ZT00|RCA_MAIZE	sp|Q9ZT00|RCA_MAIZE Ribulose bisphosphate carboxylase/oxygenase activase, chloroplastic OS=Zea mays GN=RCA1 PE=2 SV=3
Zm00001d018797	405	4672.11	2806.95	1489.57	408.07	534.53	327.15	-3.115132959	5.24E-21	4.98E-19	photosystem I reaction center 6 [Zea mays]<>ACG39549.1 photosystem I reaction center subunit psaK [Zea mays]<>ACG47323.1 photosystem I reaction center subunit psaK [Zea mays]<>DAA59539.1 TPA: photosystem I reaction center subunit psaK [Zea mays]	GO:0016020;GO:0009535;GO:0009534;GO:0009536;GO:0015979;GO:0016168;GO:0009507;GO:0009579;GO:0009522	membrane;chloroplast thylakoid membrane;chloroplast thylakoid;plastid;photosynthesis;chlorophyll binding;chloroplast;thylakoid;photosystem I	K02698	psaK	http://www.genome.jp/dbget-bin/www_bget?ko:K02698	Photosynthesis	ko00195	-	sp|P36886|PSAK_HORVU	sp|P36886|PSAK_HORVU Photosystem I reaction center subunit psaK, chloroplastic OS=Hordeum vulgare GN=PSAK PE=1 SV=1
Zm00001d008749	561	22.79	28.39	32.73	5.52	2.13	5.47	-3.112054673	1.07E-12	4.43E-11	unknown [Zea mays]<>AFW80190.1 hypothetical protein ZEAMMB73_872147 [Zea mays];PREDICTED: hypothetical protein isoform X1 [Zea mays]<>ACF79419.1 unknown [Zea mays]<>AFW80193.1 IAA1-auxin-responsive Aux/IAA family member [Zea mays]<>ALK02312.1 barren inflorescence 1 [Zea mays subsp. mays]	GO:0009734;GO:0009733;GO:0006355;GO:0005634;GO:0006351	auxin-activated signaling pathway;response to auxin;regulation of transcription, DNA-templated;nucleus;transcription, DNA-templated	K14484	IAA	http://www.genome.jp/dbget-bin/www_bget?ko:K14484	Plant hormone signal transduction	ko04075	-	sp|Q5VRD1|IAA1_ORYSJ	sp|Q5VRD1|IAA1_ORYSJ Auxin-responsive protein IAA1 OS=Oryza sativa subsp. japonica GN=IAA1 PE=2 SV=1
Zm00001d002000	2242	324.37	283.6	158.89	38.75	30.59	53.48	-3.10613494	3.32E-31	6.38E-29	unknown [Zea mays]<>ACN34226.1 unknown [Zea mays]<>ACN34316.1 unknown [Zea mays];lipoxygenase 6 [Zea mays]<>ABC59689.1 lipoxygenase [Zea mays]<>ACN28640.1 unknown [Zea mays]<>ACN34370.1 unknown [Zea mays]<>ACR35860.1 unknown [Zea mays]<>DAA35597.1 TPA: lipoxygenase [Zea mays]	GO:0031408;GO:0016702;GO:0051213;GO:0055114;GO:0006633;GO:0016491;GO:0046872	oxylipin biosynthetic process;oxidoreductase activity, acting on single donors with incorporation of molecular oxygen, incorporation of two atoms of oxygen;dioxygenase activity;oxidation-reduction process;fatty acid biosynthetic process;oxidoreductase activity;metal ion binding	K15718	LOX1_5	http://www.genome.jp/dbget-bin/www_bget?ko:K15718	Linoleic acid metabolism	ko00591	-	sp|Q43191|LOX15_SOLTU	sp|Q43191|LOX15_SOLTU Probable linoleate 9S-lipoxygenase 5 OS=Solanum tuberosum GN=LOX1.5 PE=2 SV=1
Zm00001d042840	1140	460.18	478.88	429.94	75.35	82.2	47.8	-3.105408856	8.93E-32	1.76E-29	sedoheptulose bisphosphatase 1 [Zea mays]<>ACG31345.1 sedoheptulose-1,7-bisphosphatase [Zea mays]	GO:0016787;GO:0005975;GO:0042132;GO:0042578	hydrolase activity;carbohydrate metabolic process;fructose 1,6-bisphosphate 1-phosphatase activity;phosphoric ester hydrolase activity	K01100	E3.1.3.37	http://www.genome.jp/dbget-bin/www_bget?ko:K01100	Carbon fixation in photosynthetic organisms;Carbon metabolism	ko00710,ko01200	KOG1458(G)(Fructose-1,6-bisphosphatase)	sp|P46285|S17P_WHEAT	sp|P46285|S17P_WHEAT Sedoheptulose-1,7-bisphosphatase, chloroplastic OS=Triticum aestivum PE=2 SV=1
GRMZM5G875287	744	12.46	1.34	7.21	0.35	0.34	2.57	-3.092998469	0.000332469	0.00292554	AltName: Full=F-ATPase subunit IV<>Q6L3A3.1 RecName: Full=ATP synthase subunit a, chloroplastic; AltName: Full=F-ATPase subunit IV<>Q6ENW9.1 RecName: Full=ATP synthase subunit a, chloroplastic;ATP synthase CF0 A subunit (chloroplast) [Zea mays]<>YP_024375.1 ATP synthase CF0 A subunit [Saccharum hybrid cultivar SP-80-3280]<>YP_054625.1 ATP synthase CF0 A subunit (chloroplast) [Saccharum hybrid cul…	GO:0016020;GO:0009535;GO:0006754;GO:0016021;GO:0015078;GO:0005886;GO:0015992;GO:0009507;GO:0046933;GO:0006810;GO:0009579;GO:0006811;GO:0015986;GO:0045263;GO:0009536	membrane;chloroplast thylakoid membrane;ATP biosynthetic process;integral component of membrane;hydrogen ion transmembrane transporter activity;plasma membrane;proton transport;chloroplast;proton-transporting ATP synthase activity, rotational mechanism;transport;thylakoid;ion transport;ATP synthesis coupled proton transport;proton-transporting ATP synthase complex, coupling factor F(o);plastid	K02108	ATPF0A,atpB	http://www.genome.jp/dbget-bin/www_bget?ko:K02108	Oxidative phosphorylation;Photosynthesis	ko00190,ko00195	-	sp|P17344|ATPI_MAIZE	sp|P17344|ATPI_MAIZE ATP synthase subunit a, chloroplastic OS=Zea mays GN=atpI PE=3 SV=1
Zm00001d020500	448	291.02	441.43	326.01	59.68	60.96	39.7	-3.090148354	2.97E-26	4.00E-24	hypothetical protein [Zea mays]	-	-	-	-	-	-	-	-	-	-
Zm00001d020877	429	1318.49	1468.3	1186.92	251.39	183.73	161.23	-3.085848761	3.25E-35	7.98E-33	photosystem I reaction center subunit V [Zea mays]<>ACF88252.1 unknown [Zea mays]<>ACG29411.1 photosystem I reaction center subunit V [Zea mays]<>ACG29499.1 photosystem I reaction center subunit V [Zea mays]<>ACG30761.1 photosystem I reaction center subunit V [Zea mays]<>ACG41995.1 photosystem I reaction center subunit V [Zea mays]<>DAA61971.1 TPA: photosystem I reaction center subunit V [Zea may…	GO:0016020;GO:0015979;GO:0016021;GO:0016168;GO:0009522	membrane;photosynthesis;integral component of membrane;chlorophyll binding;photosystem I	K08905	psaG	http://www.genome.jp/dbget-bin/www_bget?ko:K08905	Photosynthesis	ko00195	-	sp|Q00327|PSAG_HORVU	sp|Q00327|PSAG_HORVU Photosystem I reaction center subunit V, chloroplastic OS=Hordeum vulgare GN=PSAG PE=1 SV=1
Zm00001d041819	438	2516.73	2127.14	1774.26	422.87	272.63	260.51	-3.084147149	1.50E-33	3.26E-31	unknown [Zea mays]<>ACF79494.1 unknown [Zea mays]<>ACF84962.1 unknown [Zea mays]<>ACF85232.1 unknown [Zea mays]<>ACG40234.1 photosystem I reaction center subunit N [Zea mays]<>DAA55492.1 TPA: photosystem I reaction center subunit N [Zea mays]	GO:0015979;GO:0009522	photosynthesis;photosystem I	K02701	psaN	http://www.genome.jp/dbget-bin/www_bget?ko:K02701	Photosynthesis	ko00195	-	sp|O65107|PSAN_MAIZE	sp|O65107|PSAN_MAIZE Photosystem I reaction center subunit N, chloroplastic (Fragment) OS=Zea mays GN=PSAN PE=2 SV=1
Zm00001d051194	1920	1392.14	2046.94	1448.54	163.01	144.73	468.26	-3.083336985	3.21E-16	1.97E-14	PREDICTED: uncharacterized protein LOC100193626 isoform X1 [Zea mays]<>ACL53103.1 unknown [Zea mays]<>AFW63092.1 arginine decarboxylase isoform 1 [Zea mays]<>AFW63093.1 arginine decarboxylase isoform 2 [Zea mays]	GO:0033388;GO:0003824;GO:0016831;GO:0009446;GO:0016829;GO:0008792;GO:0008295;GO:0006527	putrescine biosynthetic process from arginine;catalytic activity;carboxy-lyase activity;putrescine biosynthetic process;lyase activity;arginine decarboxylase activity;spermidine biosynthetic process;arginine catabolic process	K01583	E4.1.1.19	http://www.genome.jp/dbget-bin/www_bget?ko:K01583	Arginine and proline metabolism	ko00330	-	sp|Q7XRA1|ADC2_ORYSJ	sp|Q7XRA1|ADC2_ORYSJ Arginine decarboxylase 2 OS=Oryza sativa subsp. japonica GN=ADC2 PE=1 SV=2
Zm00001d039542	1518	238.95	182.6	101.82	20.2	23.43	35.96	-3.07108074	3.27E-27	4.80E-25	uncharacterized protein LOC107303346 [Zea mays]<>DAA53109.1 TPA: hypothetical protein ZEAMMB73_566262 [Zea mays]	GO:0016787;GO:0006629	hydrolase activity;lipid metabolic process	-	-	-	-	-	-	sp|Q941F1|PLA15_ARATH	sp|Q941F1|PLA15_ARATH Phospholipase A1-Igamma1, chloroplastic OS=Arabidopsis thaliana GN=At1g06800 PE=1 SV=2
Zm00001d033694	723	1.73	3.18	2.98	0.61	0.49	0.13	-3.066584719	0.000601403	0.004863921	hypothetical protein SORBIDRAFT_01g010890 [Sorghum bicolor]<>EER91028.1 hypothetical protein SORBI_001G123800 [Sorghum bicolor]	GO:0070449;GO:0003677;GO:0006368;GO:0005634;GO:0006351	elongin complex;DNA binding;transcription elongation from RNA polymerase II promoter;nucleus;transcription, DNA-templated	-	-	-	-	-	-	-	-
Zm00001d039786	435	242.32	117.72	20.42	16.19	19.41	19.28	-3.061098571	3.21E-08	6.65E-07	glycine-rich cell wall structural protein precursor [Zea mays]	-	-	-	-	-	-	-	-	-	-
Zm00001d002199	2466	1.52	1.47	1.1	0.06	0.13	0.46	-3.059566135	6.87E-06	9.21E-05	hypothetical protein SORBI_006G228200 [Sorghum bicolor]	GO:0016020;GO:0016310;GO:0004672;GO:0009506;GO:0016301;GO:0006468;GO:0048544;GO:0016740;GO:0005524;GO:0000166;GO:0016021;GO:0005886;GO:0004674;GO:0006952	membrane;phosphorylation;protein kinase activity;plasmodesma;kinase activity;protein phosphorylation;recognition of pollen;transferase activity;ATP binding;nucleotide binding;integral component of membrane;plasma membrane;protein serine/threonine kinase activity;defense response	-	-	-	-	-	-	sp|O81905|SD18_ARATH;sp|O81832|Y4729_ARATH	sp|O81905|SD18_ARATH Receptor-like serine/threonine-protein kinase SD1-8 OS=Arabidopsis thaliana GN=SD18 PE=1 SV=1;sp|O81832|Y4729_ARATH G-type lectin S-receptor-like serine/threonine-protein kinase At4g27290 OS=Arabidopsis thaliana GN=At4g27290 PE=3 SV=4
Zm00001d040764	1572	0.73	1.26	0.88	0.09	0.22	0.14	-3.057479638	0.000329965	0.002906985	PREDICTED: cytochrome P450 734A6-like [Zea mays]<>DAA54510.1 TPA: putative cytochrome P450 superfamily protein [Zea mays]	GO:0016020;GO:0020037;GO:0004497;GO:0005506;GO:0055114;GO:0016705;GO:0016021;GO:0016491;GO:0046872	membrane;heme binding;monooxygenase activity;iron ion binding;oxidation-reduction process;oxidoreductase activity, acting on paired donors, with incorporation or reduction of molecular oxygen;integral component of membrane;oxidoreductase activity;metal ion binding	-	-	-	-	-	-	sp|F4IK45|C70B2_ARATH	sp|F4IK45|C70B2_ARATH Cytochrome P450 709B2 OS=Arabidopsis thaliana GN=CYP709B2 PE=2 SV=1
Zm00001d023462	1392	21.38	9.93	18.16	1.78	4.45	1.36	-3.056025043	5.12E-11	1.68E-09	PREDICTED: uncharacterized protein LOC100384853 isoform X1 [Zea mays]<>XP_008662276.1 PREDICTED: uncharacterized protein LOC100384853 isoform X1 [Zea mays]<>XP_008662277.1 PREDICTED: uncharacterized protein LOC100384853 isoform X1 [Zea mays]<>ACN33701.1 unknown [Zea mays]<>AFW56094.1 hypothetical protein ZEAMMB73_117262 [Zea mays]	GO:0006260;GO:0003896;GO:0051539;GO:0003899;GO:0016740;GO:1990077;GO:0003677;GO:0006269;GO:0016779;GO:0051536;GO:0046872	DNA replication;DNA primase activity;4 iron, 4 sulfur cluster binding;DNA-directed 5'-3' RNA polymerase activity;transferase activity;primosome complex;DNA binding;DNA replication, synthesis of RNA primer;nucleotidyltransferase activity;iron-sulfur cluster binding;metal ion binding	K02685	PRI2	http://www.genome.jp/dbget-bin/www_bget?ko:K02685	DNA replication;Purine metabolism;Pyrimidine metabolism	ko03030,ko00230,ko00240	KOG2267(L)(Eukaryotic-type DNA primase, large subunit)	sp|Q84WJ2|PRI2_ARATH	sp|Q84WJ2|PRI2_ARATH Probable DNA primase large subunit OS=Arabidopsis thaliana GN=At1g67320 PE=2 SV=2
Zm00001d024835	543	617.47	784.87	574.85	121.42	85.8	100.7	-3.052668669	1.38E-38	3.92E-36	uncharacterized protein LOC100283787 [Zea mays]<>ACG38075.1 thioredoxin F-type [Zea mays]	GO:0000103;GO:0045454;GO:0009055;GO:0006457;GO:0006662;GO:0034599;GO:0009536;GO:0015035;GO:0055114;GO:0009507;GO:0022900;GO:0016671	sulfate assimilation;cell redox homeostasis;electron carrier activity;protein folding;glycerol ether metabolic process;cellular response to oxidative stress;plastid;protein disulfide oxidoreductase activity;oxidation-reduction process;chloroplast;electron transport chain;oxidoreductase activity, acting on a sulfur group of donors, disulfide as acceptor	K03671	trxA	http://www.genome.jp/dbget-bin/www_bget?ko:K03671	-	-	KOG0907(O)(Thioredoxin)	sp|Q8S091|TRXF_ORYSJ	sp|Q8S091|TRXF_ORYSJ Thioredoxin F, chloroplastic OS=Oryza sativa subsp. japonica GN=Os01g0913000 PE=2 SV=1
Zm00001d049387	387	10325.02	12522.4	11806.9	2267.8	1752.55	1321.86	-3.04994068	1.99E-28	3.14E-26	photosystem II 10 kDa polypeptide [Zea mays]<>ACG29557.1 photosystem II 10 kDa polypeptide [Zea mays]<>ACG30331.1 photosystem II 10 kDa polypeptide [Zea mays]<>ACG30501.1 photosystem II 10 kDa polypeptide [Zea mays]<>ACG30898.1 photosystem II 10 kDa polypeptide [Zea mays]<>ACG33783.1 photosystem II 10 kDa polypeptide [Zea mays]<>AFW61017.1 photosystem II polypeptide [Zea mays]	GO:0016020;GO:0009654;GO:0042651;GO:0009536;GO:0015979;GO:0009523;GO:0016021	membrane;photosystem II oxygen evolving complex;thylakoid membrane;plastid;photosynthesis;photosystem II;integral component of membrane	K03541	psbR	http://www.genome.jp/dbget-bin/www_bget?ko:K03541	Photosynthesis	ko00195	-	sp|P06183|PSBR_SOLTU	sp|P06183|PSBR_SOLTU Photosystem II 10 kDa polypeptide, chloroplastic OS=Solanum tuberosum GN=PSBR PE=2 SV=1
Zm00001d021435	789	3166.93	2723.17	1506.27	425.82	338.41	368.19	-3.04798125	3.87E-36	9.67E-34	Short=LHCP;RecName: Full=Chlorophyll a-b binding protein 1, chloroplastic; AltName: Full=LHCII type I CAB-1; Flags: Precursor<>CAA32900.1 unnamed protein product [Zea mays]<>ACF83754.1 unknown [Zea mays]<>ACG25538.1 chlorophyll a-b binding protein 2 [Zea mays]<>ACG28560.1 chlorophyll a-b binding protein 2 [Zea mays]<>DAA62636.1 TPA: light harvesting chlorophyll a/b binding protein2 [Zea mays]	GO:0016020;GO:0009535;GO:0031409;GO:0009941;GO:0018298;GO:0009765;GO:0015979;GO:0009416;GO:0016021;GO:0016168;GO:0009507;GO:0009768;GO:0010287;GO:0009579;GO:0046872;GO:0009522	membrane;chloroplast thylakoid membrane;pigment binding;chloroplast envelope;protein-chromophore linkage;photosynthesis, light harvesting;photosynthesis;response to light stimulus;integral component of membrane;chlorophyll binding;chloroplast;photosynthesis, light harvesting in photosystem I;plastoglobule;thylakoid;metal ion binding;photosystem I	K08912	LHCB1	http://www.genome.jp/dbget-bin/www_bget?ko:K08912	Photosynthesis - antenna proteins	ko00196	-	sp|P12329|CB21_MAIZE	sp|P12329|CB21_MAIZE Chlorophyll a-b binding protein 1, chloroplastic OS=Zea mays GN=CAB1 PE=3 SV=1
Zm00001d039607	1467	34.37	34.52	14.43	4.97	4.08	3.69	-3.047145927	2.32E-20	2.11E-18	uncharacterized protein LOC103649667 [Zea mays]<>DAA53158.1 TPA: hypothetical protein ZEAMMB73_022786 [Zea mays]	GO:0080043;GO:0008152;GO:0016740;GO:0052696;GO:0009813;GO:0016758;GO:0043231;GO:0016757;GO:0080044	quercetin 3-O-glucosyltransferase activity;metabolic process;transferase activity;flavonoid glucuronidation;flavonoid biosynthetic process;transferase activity, transferring hexosyl groups;intracellular membrane-bounded organelle;transferase activity, transferring glycosyl groups;quercetin 7-O-glucosyltransferase activity	-	-	-	-	-	-	sp|F8WKW0|UGT1_GARJA	sp|F8WKW0|UGT1_GARJA Crocetin glucosyltransferase, chloroplastic OS=Gardenia jasminoides GN=UGT75L6 PE=1 SV=1
Zm00001d045620	468	1860.1	1552.07	1080.16	279.48	214.84	194.15	-3.037868695	2.10E-36	5.32E-34	uncharacterized protein LOC100192779 [Zea mays]<>ACF79854.1 unknown [Zea mays]<>ACN30923.1 unknown [Zea mays]	GO:0016020;GO:0009535;GO:0005507;GO:0009055;GO:0009536;GO:0055114;GO:0009507;GO:0009579;GO:0046872	membrane;chloroplast thylakoid membrane;copper ion binding;electron carrier activity;plastid;oxidation-reduction process;chloroplast;thylakoid;metal ion binding	K02638	petE	http://www.genome.jp/dbget-bin/www_bget?ko:K02638	Photosynthesis	ko00195	-	sp|P08248|PLAS_HORVU	sp|P08248|PLAS_HORVU Plastocyanin, chloroplastic OS=Hordeum vulgare GN=PETE PE=2 SV=1
Zm00001d011468	393	29.33	25.94	6.74	3.1	1.07	5.26	-3.037038212	1.23E-05	0.00015715	uncharacterized protein LOC100277199 precursor [Zea mays]<>XP_008656707.1 PREDICTED: extensin-like [Zea mays]<>ACF85359.1 unknown [Zea mays]<>AFW83420.1 hypothetical protein ZEAMMB73_797921 [Zea mays]<>AFW83422.1 hypothetical protein ZEAMMB73_907484 [Zea mays]	GO:0016020;GO:0016021	membrane;integral component of membrane	-	-	-	-	-	-	-	-
Zm00001d000719	1009	151.9	37.97	64.85	7.84	14.77	16.54	-3.036996819	2.93E-13	1.32E-11	-	-	-	-	-	-	-	-	-	-	-
Zm00001d015737	501	197.05	338.31	191.09	41.52	27.9	46.15	-3.028782444	1.42E-23	1.60E-21	uncharacterized protein LOC100194201 [Zea mays]<>ACF81679.1 unknown [Zea mays]<>AFW70646.1 hypothetical protein ZEAMMB73_094634 [Zea mays]<>AFW70647.1 hypothetical protein ZEAMMB73_094634 [Zea mays]	GO:0008270;GO:0046872	zinc ion binding;metal ion binding	-	-	-	-	-	KOG4198(R)(RNA-binding Ran Zn-finger protein and related proteins)	sp|O13801|YE04_SCHPO	sp|O13801|YE04_SCHPO Uncharacterized RNA-binding protein C17H9.04c OS=Schizosaccharomyces pombe (strain 972 / ATCC 24843) GN=SPAC17H9.04c PE=1 SV=1
Zm00001d031625	243	72.6	71.62	55.82	3.38	17.58	10.85	-3.02538555	2.49E-05	0.000294566	PREDICTED: truncated transcription factor CAULIFLOWER D-like [Oryza brachyantha]	GO:0046983;GO:0003677;GO:0006355;GO:0005634;GO:0006351	protein dimerization activity;DNA binding;regulation of transcription, DNA-templated;nucleus;transcription, DNA-templated	-	-	-	-	-	-	sp|Q9XJ60|MAD50_ORYSJ	sp|Q9XJ60|MAD50_ORYSJ MADS-box transcription factor 50 OS=Oryza sativa subsp. japonica GN=MADS50 PE=2 SV=1
Zm00001d022107	642	689.62	508.87	335.25	91.02	83.17	62.56	-3.024321429	1.96E-30	3.57E-28	PREDICTED: uncharacterized protein LOC100278234 isoform X1 [Zea mays]<>DAA63556.1 TPA: hypothetical protein ZEAMMB73_519452 [Zea mays]	GO:0009507;GO:0009579	chloroplast;thylakoid	-	-	-	-	-	-	-	-
Zm00001d013261	1026	194.13	187.63	123.9	31.61	29.87	18.01	-3.014842364	3.66E-27	5.34E-25	cysteine protease 1 precursor [Zea mays]<>ACG42266.1 cysteine protease 1 precursor [Zea mays]	GO:0005615;GO:0051603;GO:0008233;GO:0016787;GO:0008234;GO:0005764;GO:0006508;GO:0004197	extracellular space;proteolysis involved in cellular protein catabolic process;peptidase activity;hydrolase activity;cysteine-type peptidase activity;lysosome;proteolysis;cysteine-type endopeptidase activity	K01365	CTSL	http://www.genome.jp/dbget-bin/www_bget?ko:K01365	Phagosome	ko04145	KOG1543(O)(Cysteine proteinase Cathepsin L)	sp|A2XQE8|SAG39_ORYSI	sp|A2XQE8|SAG39_ORYSI Senescence-specific cysteine protease SAG39 OS=Oryza sativa subsp. indica GN=OsI_14861 PE=3 SV=1
Zm00001d023757	714	393.67	295.54	313.5	57.16	47.29	56.1	-3.014549028	3.49E-52	1.64E-49	PREDICTED: uncharacterized protein LOC103640914 [Zea mays]<>AFW56413.1 hypothetical protein ZEAMMB73_090495 [Zea mays]	GO:0016020;GO:0009535;GO:0009536;GO:0016021;GO:0009507;GO:0010598	membrane;chloroplast thylakoid membrane;plastid;integral component of membrane;chloroplast;NAD(P)H dehydrogenase complex (plastoquinone)	-	-	-	-	-	-	sp|Q84VQ4|NDHU_ARATH	sp|Q84VQ4|NDHU_ARATH NAD(P)H-quinone oxidoreductase subunit U, chloroplastic OS=Arabidopsis thaliana GN=ndhU PE=1 SV=1
Zm00001d032175	1122	34.61	16.44	8.34	4.01	2.7	2.34	-3.013178031	1.08E-11	3.89E-10	ZF-HD homeobox protein [Zea mays]<>ACL53031.1 unknown [Zea mays]<>ACN34801.1 unknown [Zea mays]<>AFU81562.1 ZF-HD-type transcription factor, partial [Zea mays subsp. mays]<>DAA48950.1 TPA: ZF-HD homeobox protein [Zea mays]	GO:0003677;GO:0006355;GO:0005634;GO:0006351;GO:0046872	DNA binding;regulation of transcription, DNA-templated;nucleus;transcription, DNA-templated;metal ion binding	-	-	-	-	-	-	sp|Q6ER21|ZHD9_ORYSJ	sp|Q6ER21|ZHD9_ORYSJ Zinc-finger homeodomain protein 9 OS=Oryza sativa subsp. japonica GN=ZHD9 PE=3 SV=2
Zm00001d005996	438	1549.11	1515.75	1316.79	312.68	205.67	181.5	-2.992300041	6.53E-30	1.13E-27	photosystem I reaction center subunit V [Zea mays]<>ACG44467.1 photosystem I reaction center subunit V [Zea mays]<>DAA40354.1 TPA: photosystem I reaction center subunit V [Zea mays]	GO:0016020;GO:0015979;GO:0016021;GO:0016168;GO:0009522	membrane;photosynthesis;integral component of membrane;chlorophyll binding;photosystem I	K08905	psaG	http://www.genome.jp/dbget-bin/www_bget?ko:K08905	Photosynthesis	ko00195	-	sp|Q00327|PSAG_HORVU	sp|Q00327|PSAG_HORVU Photosystem I reaction center subunit V, chloroplastic OS=Hordeum vulgare GN=PSAG PE=1 SV=1
Zm00001d029321	1461	15.04	17.06	6.48	1.68	2.24	2.26	-2.988080239	2.47E-15	1.41E-13	cationic amino acid transporter [Zea mays]<>ACG46612.1 cationic amino acid transporter [Zea mays]<>DAA45546.1 TPA: cationic amino acid transporter [Zea mays]	GO:0016020;GO:0015179;GO:0005887;GO:0015297;GO:0015203;GO:0016021;GO:0003333;GO:0015171	membrane;L-amino acid transmembrane transporter activity;integral component of plasma membrane;antiporter activity;polyamine transmembrane transporter activity;integral component of membrane;amino acid transmembrane transport;amino acid transmembrane transporter activity	-	-	-	-	-	-	sp|Q9LHN7|PHSC_ARATH	sp|Q9LHN7|PHSC_ARATH Probable polyamine transporter At3g13620 OS=Arabidopsis thaliana GN=At3g13620 PE=2 SV=1
Zm00001d039118	291	111.15	181.48	107.23	35.08	6.3	19.25	-2.983230728	3.12E-08	6.48E-07	putative MYB DNA-binding domain superfamily protein [Zea mays]<>ACG27402.1 RADIALIS [Zea mays]<>AFW79308.1 putative MYB DNA-binding domain superfamily protein [Zea mays]	GO:0003677;GO:0005739;GO:0005634	DNA binding;mitochondrion;nucleus	-	-	-	-	-	-	sp|Q6NNN0|RADL3_ARATH	sp|Q6NNN0|RADL3_ARATH Protein RADIALIS-like 3 OS=Arabidopsis thaliana GN=RL3 PE=2 SV=1
Zm00001d005446	420	1957.41	1206.48	670.22	210.52	223.14	167.64	-2.973456723	4.95E-22	5.02E-20	photosystem I reaction center subunit IV A [Zea mays]<>ACG36438.1 photosystem I reaction center subunit IV A [Zea mays]<>DAA39734.1 TPA: photosystem I reaction center subunit IV A [Zea mays]	GO:0009538;GO:0009536;GO:0009522;GO:0015979	photosystem I reaction center;plastid;photosystem I;photosynthesis	K02693	psaE	http://www.genome.jp/dbget-bin/www_bget?ko:K02693	Photosynthesis	ko00195	-	sp|P13194|PSAE_HORVU	sp|P13194|PSAE_HORVU Photosystem I reaction center subunit IV, chloroplastic OS=Hordeum vulgare GN=PSAE PE=1 SV=2
Zm00001d038882	2684	6.41	8.33	6.44	1.68	0.97	0.78	-2.969766537	5.95E-18	4.35E-16	PREDICTED: uncharacterized protein LOC103630677 [Zea mays]<>XP_008649952.1 PREDICTED: uncharacterized protein LOC103630677 [Zea mays]<>XP_008649953.1 PREDICTED: uncharacterized protein LOC103630677 [Zea mays]<>XP_008649954.1 PREDICTED: uncharacterized protein LOC103630677 [Zea mays]<>XP_008649955.1 PREDICTED: uncharacterized protein LOC103630677 [Zea mays]<>XP_008649956.1 PREDICTED: uncharacteriz…	GO:0046872	metal ion binding	-	-	-	-	-	KOG1426(S)(FOG: RCC1 domain)	sp|Q9VR91|HERC2_DROME	sp|Q9VR91|HERC2_DROME Probable E3 ubiquitin-protein ligase HERC2 OS=Drosophila melanogaster GN=HERC2 PE=1 SV=3
Zm00001d033551	1816	122.97	98.29	108.15	18.22	28.57	17.78	-2.96802242	1.24E-34	2.92E-32	hypothetical protein SORBI_001G132600 [Sorghum bicolor];hypothetical protein SORBIDRAFT_01g011620 [Sorghum bicolor]<>EER93645.1 hypothetical protein SORBI_001G132600 [Sorghum bicolor];PREDICTED: inositol hexakisphosphate and diphosphoinositol-pentakisphosphate kinase isoform X1 [Oryza sativa Japonica Group]<>AAT81732.1 expressed protein [Oryza sativa Japonica Group]<>ABF98272.1 LOC495012 protein,…	GO:0005524;GO:0003993;GO:0046872	ATP binding;acid phosphatase activity;metal ion binding	K13024	PPIP5K,VIP	http://www.genome.jp/dbget-bin/www_bget?ko:K13024	Phosphatidylinositol signaling system	ko04070	KOG1057(Z)(Arp2/3 complex-interacting protein VIP1/Asp1, involved in regulation of actin cytoskeleton)	sp|F4J8C6|VIP1L_ARATH;sp|Q84WW3|VIP2L_ARATH	sp|F4J8C6|VIP1L_ARATH Inositol hexakisphosphate and diphosphoinositol-pentakisphosphate kinase VIP1 OS=Arabidopsis thaliana GN=VIP1 PE=1 SV=1;sp|Q84WW3|VIP2L_ARATH Inositol hexakisphosphate and diphosphoinositol-pentakisphosphate kinase VIP2 OS=Arabidopsis thaliana GN=VIP2 PE=1 SV=1
Zm00001d011574	462	72.56	26.1	17.59	8.46	4.04	5.61	-2.967795235	1.30E-08	2.90E-07	mTERF transcription factor, partial [Zea mays]	GO:0003690;GO:0009536;GO:0006355;GO:0005739;GO:0009507	double-stranded DNA binding;plastid;regulation of transcription, DNA-templated;mitochondrion;chloroplast	K15032	MTERFD	http://www.genome.jp/dbget-bin/www_bget?ko:K15032	-	-	-	sp|Q84X53|MTEF1_ARATH	sp|Q84X53|MTEF1_ARATH Transcription termination factor MTEF1, chloroplastic OS=Arabidopsis thaliana GN=MTERF1 PE=2 SV=2
Zm00001d007349	396	114.59	147.99	107.64	17.61	13.72	30.28	-2.964992211	1.87E-19	1.56E-17	PREDICTED: uncharacterized protein LOC100275307 isoform X1 [Zea mays]<>DAA42001.1 TPA: hypothetical protein ZEAMMB73_721174 [Zea mays]	-	-	-	-	-	-	-	-	-	-
Zm00001d003429	1212	2161.62	1788.76	1234.04	318.42	314.15	209.82	-2.96372209	1.01E-31	1.97E-29	Flags: Precursor<>AAA33464.1 glyceraldehyde-3-phosphate dehydrogenase [Zea mays]<>CAA33455.1 glyceraldehyde-3-phosphate dehydrogenase [Zea mays]; AltName: Full=NADP-dependent glyceraldehydephosphate dehydrogenase subunit A;glyceraldehyde-3-phosphate dehydrogenase A, chloroplastic precursor [Zea mays]<>P09315.1 RecName: Full=Glyceraldehyde-3-phosphate dehydrogenase A, chloroplastic	GO:0006096;GO:0006006;GO:0047100;GO:0019253;GO:0009536;GO:0004365;GO:0055114;GO:0005739;GO:0009507;GO:0016491;GO:0016620;GO:0051287;GO:0050661	glycolytic process;glucose metabolic process;glyceraldehyde-3-phosphate dehydrogenase (NADP+) (phosphorylating) activity;reductive pentose-phosphate cycle;plastid;glyceraldehyde-3-phosphate dehydrogenase (NAD+) (phosphorylating) activity;oxidation-reduction process;mitochondrion;chloroplast;oxidoreductase activity;oxidoreductase activity, acting on the aldehyde or oxo group of donors, NAD or NADP…	K05298	GAPA	http://www.genome.jp/dbget-bin/www_bget?ko:K05298	Carbon fixation in photosynthetic organisms;Carbon metabolism	ko00710,ko01200	KOG0657(G)(Glyceraldehyde 3-phosphate dehydrogenase)	sp|P09315|G3PA_MAIZE	sp|P09315|G3PA_MAIZE Glyceraldehyde-3-phosphate dehydrogenase A, chloroplastic OS=Zea mays GN=GAPA PE=2 SV=1
Zm00001d036877	825	11.1	4.74	1.09	0.91	0.79	0.95	-2.955122143	6.11E-05	0.000662288	uncharacterized protein LOC100278421 [Zea mays]<>ACG45650.1 hypothetical protein [Zea mays]	GO:0016020;GO:0016021	membrane;integral component of membrane	-	-	-	-	-	-	sp|Q9LVZ7|PDCT1_ARATH	sp|Q9LVZ7|PDCT1_ARATH Phosphatidylcholine:diacylglycerol cholinephosphotransferase 1 OS=Arabidopsis thaliana GN=ROD1 PE=1 SV=1
Zm00001d017364	474	72.55	57.59	48.06	13.3	7.2	8.65	-2.954338822	1.96E-18	1.49E-16	ferredoxin-thioredoxin reductase, variable chain [Zea mays]	GO:0051539;GO:0009249;GO:0009107;GO:0015979;GO:0009507;GO:0016992	4 iron, 4 sulfur cluster binding;protein lipoylation;lipoate biosynthetic process;photosynthesis;chloroplast;lipoate synthase activity	-	-	-	-	-	-	sp|P80680|FTRV_MAIZE	sp|P80680|FTRV_MAIZE Ferredoxin-thioredoxin reductase, variable chain OS=Zea mays PE=1 SV=1
Zm00001d038199	1467	2.34	2.79	1.1	0.2	0.19	0.67	-2.95038386	2.02E-05	0.000244593	PREDICTED: MLO-like protein 1 isoform X1 [Zea mays]	GO:0016020;GO:0009607;GO:0016021;GO:0005516;GO:0005886;GO:0006952	membrane;response to biotic stimulus;integral component of membrane;calmodulin binding;plasma membrane;defense response	K08472	MLO	http://www.genome.jp/dbget-bin/www_bget?ko:K08472	-	-	-	sp|O49621|MLO1_ARATH	sp|O49621|MLO1_ARATH MLO-like protein 1 OS=Arabidopsis thaliana GN=MLO1 PE=1 SV=1
Zm00001d006791	462	10.07	14.8	14.57	2.74	3.28	0.53	-2.947586843	7.42E-06	9.89E-05	PREDICTED: protein REVEILLE 1-like [Zea mays]<>DAA41369.1 TPA: putative MYB DNA-binding domain superfamily protein [Zea mays]<>AIB05688.1 MYB-related transcription factor, partial [Zea mays]	GO:0003677;GO:0006355;GO:0005634;GO:0006351	DNA binding;regulation of transcription, DNA-templated;nucleus;transcription, DNA-templated	-	-	-	-	-	-	sp|Q9FKF9|M5162_ARATH	sp|Q9FKF9|M5162_ARATH Probable transcription factor At5g61620 OS=Arabidopsis thaliana GN=At5g61620 PE=3 SV=1
Zm00001d052595	513	4916.03	4934.49	4193.01	829.56	960.91	562.16	-2.930421168	1.08E-30	2.02E-28	Short=RuBisCO small subunit; Flags: Precursor<>CAA29784.1 ribulose-1,5-bisphosphate carboxylase (RuBPC) precursor [Zea mays]<>BAA00120.1 ribulose 1,5-bisphosphate carboxylase small subunit [Zea mays]<>ACF85086.1 unknown [Zea mays]<>ACF86052.1 unknown [Zea mays]<>AFW64870.1 ribulose bisphosphate carboxylase small subunit1 [Zea mays]<>prf||1312317A ribulosebisphosphate carboxylase;ribulose bisphosp…	GO:0015977;GO:0019253;GO:0009536;GO:0009853;GO:0004497;GO:0015979;GO:0055114;GO:0016829;GO:0009507;GO:0016491;GO:0016984	carbon fixation;reductive pentose-phosphate cycle;plastid;photorespiration;monooxygenase activity;photosynthesis;oxidation-reduction process;lyase activity;chloroplast;oxidoreductase activity;ribulose-bisphosphate carboxylase activity	K01602	rbcS	http://www.genome.jp/dbget-bin/www_bget?ko:K01602	Glyoxylate and dicarboxylate metabolism;Carbon fixation in photosynthetic organisms;Carbon metabolism	ko00630,ko00710,ko01200	-	sp|P05348|RBS_MAIZE	sp|P05348|RBS_MAIZE Ribulose bisphosphate carboxylase small chain, chloroplastic OS=Zea mays GN=RBCS PE=1 SV=1
Zm00001d045393	477	81.98	168.49	120.06	18.22	10.76	36.65	-2.923404452	3.22E-13	1.44E-11	zinc finger protein [Zea mays]<>XP_008658426.1 PREDICTED: uncharacterized LOC100277313 isoform X1 [Zea mays]<>ACG40158.1 zinc finger protein [Zea mays]<>AFW85925.1 zinc finger protein isoform 1 [Zea mays]<>AFW85926.1 zinc finger protein isoform 2 [Zea mays];PREDICTED: uncharacterized LOC100277313 isoform X2 [Zea mays]<>AFW85927.1 hypothetical protein ZEAMMB73_048264 [Zea mays]	GO:0008270;GO:0046872	zinc ion binding;metal ion binding	-	-	-	-	-	KOG1995(R)(Conserved Zn-finger protein)	sp|O13801|YE04_SCHPO	sp|O13801|YE04_SCHPO Uncharacterized RNA-binding protein C17H9.04c OS=Schizosaccharomyces pombe (strain 972 / ATCC 24843) GN=SPAC17H9.04c PE=1 SV=1
Zm00001d007072	789	66.87	69.48	58.27	10.84	10.92	11.6	-2.921257396	9.26E-38	2.47E-35	uncharacterized protein LOC100381563 [Zea mays]<>ACN26326.1 unknown [Zea mays]<>DAA41640.1 TPA: hypothetical protein ZEAMMB73_878369 [Zea mays]	GO:0016020;GO:0016021	membrane;integral component of membrane	-	-	-	-	-	-	-	-
Zm00001d021629	1398	22.88	15.98	8.11	2.94	1.88	3.2	-2.916094337	3.35E-14	1.70E-12	hypothetical protein [Zea mays]<>DAA62914.1 TPA: putative MATE efflux family protein [Zea mays];transparent testa 12 protein [Zea mays]<>ACF88403.1 unknown [Zea mays]<>ACG28718.1 transparent testa 12 protein [Zea mays]<>ACG37262.1 transparent testa 12 protein [Zea mays]<>DAA62912.1 TPA: putative MATE efflux family protein [Zea mays]	GO:0016020;GO:0015297;GO:0006855;GO:0015238;GO:0016021;GO:0055085	membrane;antiporter activity;drug transmembrane transport;drug transmembrane transporter activity;integral component of membrane;transmembrane transport	K03327	TC.MATE,SLC47A,norM,mdtK,dinF	http://www.genome.jp/dbget-bin/www_bget?ko:K03327	-	-	-	sp|Q9LVD9|DTX40_ARATH	sp|Q9LVD9|DTX40_ARATH Protein DETOXIFICATION 40 OS=Arabidopsis thaliana GN=DTX40 PE=1 SV=1
Zm00001d034560	1008	22.93	13.05	7.13	2.8	3.17	1.06	-2.912795316	2.20E-09	5.65E-08	PREDICTED: uncharacterized protein LOC100384285 isoform X2 [Zea mays]	-	-	-	-	-	-	-	KOG0004(J)(Ubiquitin/40S ribosomal protein S27a fusion)	sp|P14794|RL40_DICDI	sp|P14794|RL40_DICDI Ubiquitin-60S ribosomal protein L40 OS=Dictyostelium discoideum GN=ubqB PE=1 SV=2
Zm00001d029372	1521	15.4	23.85	15.43	3.16	2.46	3.98	-2.909455717	1.72E-20	1.58E-18	serine carboxypeptidase precursor [Zea mays]<>ACG29366.1 serine carboxypeptidase [Zea mays]	GO:0051603;GO:0008233;GO:0016787;GO:0006508;GO:0004180;GO:0004185	proteolysis involved in cellular protein catabolic process;peptidase activity;hydrolase activity;proteolysis;carboxypeptidase activity;serine-type carboxypeptidase activity	K16297	SCPL-II	http://www.genome.jp/dbget-bin/www_bget?ko:K16297	-	-	-	sp|P52711|CBP23_HORVU	sp|P52711|CBP23_HORVU Serine carboxypeptidase II-3 OS=Hordeum vulgare GN=CXP;2-3 PE=2 SV=1
Zm00001d028229	1881	1.68	3.11	1.76	0.26	0.36	0.54	-2.908299329	2.14E-07	3.89E-06	uncharacterized protein LOC100383408 [Zea mays]<>ACN34036.1 unknown [Zea mays]<>DAA44109.1 TPA: hypothetical protein ZEAMMB73_081675 [Zea mays]	-	-	-	-	-	-	-	-	-	-
Zm00001d038984	429	7611.03	7727.43	5070.92	1273.59	1432.83	722.12	-2.901205102	2.64E-23	2.90E-21	Flags: Precursor<>AAC26196.1 photosystem I complex PsaH subunit precursor [Zea mays]<>ACF83080.1 unknown [Zea mays]<>ACG32211.1 hypothetical protein [Zea mays]<>ACG39643.1 hypothetical protein [Zea mays]<>ACR37184.1 unknown [Zea mays]<>AFW79125.1 photosystem I reaction center subunit VI, Precursor [Zea mays]; AltName: Full=Light-harvesting complex I 11 kDa protein;photosystem I reaction center su…	GO:0016020;GO:0009535;GO:0009538;GO:0009536;GO:0015979;GO:0016021;GO:0009507;GO:0009579;GO:0009522	membrane;chloroplast thylakoid membrane;photosystem I reaction center;plastid;photosynthesis;integral component of membrane;chloroplast;thylakoid;photosystem I	K02695	psaH	http://www.genome.jp/dbget-bin/www_bget?ko:K02695	Photosynthesis	ko00195	-	sp|O65101|PSAH_MAIZE	sp|O65101|PSAH_MAIZE Photosystem I reaction center subunit VI, chloroplastic OS=Zea mays GN=PSAH PE=2 SV=1
Zm00001d033222	1815	9.33	6.81	3.84	1.5	0.89	1	-2.896984921	2.78E-13	1.26E-11	9-cis-epoxycarotenoid dioxygenase 1, chloroplastic precursor [Zea mays]<>O24592.2 RecName: Full=9-cis-epoxycarotenoid dioxygenase 1, chloroplastic; Flags: Precursor<>AAB62181.2 viviparous-14 [Zea mays]; Short=VP-14; Short=VP14; AltName: Full=Protein VIVIPAROUS14	GO:0045549;GO:0016702;GO:0051213;GO:0009536;GO:0055114;GO:0009507;GO:0016491;GO:0009688;GO:0046872;GO:0009570	9-cis-epoxycarotenoid dioxygenase activity;oxidoreductase activity, acting on single donors with incorporation of molecular oxygen, incorporation of two atoms of oxygen;dioxygenase activity;plastid;oxidation-reduction process;chloroplast;oxidoreductase activity;abscisic acid biosynthetic process;metal ion binding;chloroplast stroma	K09840	NCED	http://www.genome.jp/dbget-bin/www_bget?ko:K09840	Carotenoid biosynthesis	ko00906	-	sp|O24592|NCED1_MAIZE	sp|O24592|NCED1_MAIZE 9-cis-epoxycarotenoid dioxygenase 1, chloroplastic OS=Zea mays GN=VP14 PE=1 SV=2
Zm00001d029886	1191	5.18	11.09	10.45	2.02	1.28	1.51	-2.89231096	2.79E-10	8.16E-09	PREDICTED: uncharacterized protein LOC103637643 [Zea mays]<>DAA46246.1 TPA: hypothetical protein ZEAMMB73_126889 [Zea mays]	-	-	-	-	-	-	-	-	sp|Q8W4K5|VAB_ARATH	sp|Q8W4K5|VAB_ARATH VAN3-binding protein OS=Arabidopsis thaliana GN=VAB PE=1 SV=1
Zm00001d013455	762	214.55	71.23	30.21	19.82	18.2	13.25	-2.888673205	1.85E-09	4.82E-08	FK506 binding protein [Zea mays]<>ACG38854.1 FK506 binding protein [Zea mays]	GO:0061077;GO:0006457;GO:0005528;GO:0009536;GO:0005789;GO:0003755;GO:0016853	chaperone-mediated protein folding;protein folding;FK506 binding;plastid;endoplasmic reticulum membrane;peptidyl-prolyl cis-trans isomerase activity;isomerase activity	-	-	-	-	-	-	sp|Q9LDY5|FK172_ARATH	sp|Q9LDY5|FK172_ARATH Peptidyl-prolyl cis-trans isomerase FKBP17-2, chloroplastic OS=Arabidopsis thaliana GN=FKBP17-2 PE=1 SV=1
Zm00001d028720	661	40.84	60.03	62.67	8.44	14.37	5.24	-2.88732193	1.29E-12	5.30E-11	PREDICTED: phosphatidylinositol transfer protein 2-like [Zea mays]	GO:0005622;GO:0006810	intracellular;transport	-	-	-	-	-	KOG3668(IT)(Phosphatidylinositol transfer protein)	sp|Q9U9P7|PITC1_DROME	sp|Q9U9P7|PITC1_DROME Cytoplasmic phosphatidylinositol transfer protein 1 OS=Drosophila melanogaster GN=rdgBbeta PE=2 SV=1
Zm00001d029696	661	13.05	23.16	22.86	2.93	6.03	1.31	-2.885980447	1.08E-07	2.06E-06	glutathione S-transferase GST 34 [Zea mays]<>XP_008657727.1 PREDICTED: glutathione S-transferase U17-like [Zea mays]<>AAG34842.1 glutathione S-transferase GST 34 [Zea mays]<>AFW76706.1 glutathione S-transferase GST 34 [Zea mays]<>DAA46016.1 TPA: glutathione S-transferase GST 34 [Zea mays]	GO:0005737;GO:0004364;GO:0006749;GO:0009407;GO:0016740	cytoplasm;glutathione transferase activity;glutathione metabolic process;toxin catabolic process;transferase activity	K00799	GST,gst	http://www.genome.jp/dbget-bin/www_bget?ko:K00799	Glutathione metabolism	ko00480	-	sp|Q9FUS8|GSTUH_ARATH;sp|Q6NMS0|GSTUC_ARATH;sp|Q9FUS9|GSTUI_ARATH	sp|Q9FUS8|GSTUH_ARATH Glutathione S-transferase U17 OS=Arabidopsis thaliana GN=GSTU17 PE=2 SV=1;sp|Q6NMS0|GSTUC_ARATH Glutathione S-transferase U12 OS=Arabidopsis thaliana GN=GSTU12 PE=2 SV=2;sp|Q9FUS9|GSTUI_ARATH Glutathione S-transferase U18 OS=Arabidopsis thaliana GN=GSTU18 PE=2 SV=1
Zm00001d045885	515	247.48	401.62	252.05	67.76	55.54	44.74	-2.876792289	8.38E-26	1.09E-23	unknown [Zea mays];carboxyl-terminal-processing protease [Zea mays]<>ACG32745.1 carboxyl-terminal-processing protease precursor [Zea mays]	GO:0008233;GO:0008236;GO:0006508	peptidase activity;serine-type peptidase activity;proteolysis	-	-	-	-	-	-	sp|F4J3G5|CTPA3_ARATH	sp|F4J3G5|CTPA3_ARATH Carboxyl-terminal-processing peptidase 3, chloroplastic OS=Arabidopsis thaliana GN=CTPA3 PE=3 SV=1
Zm00001d044762	1149	10.02	13.03	3.86	1.78	1.21	1.72	-2.860525746	1.09E-09	2.95E-08	uncharacterized protein LOC100501626 [Zea mays]<>ACR36154.1 unknown [Zea mays]<>AFW85184.1 hypothetical protein ZEAMMB73_483386 [Zea mays]	GO:0008168;GO:0032259;GO:0016740;GO:0006952	methyltransferase activity;methylation;transferase activity;defense response	-	-	-	-	-	-	sp|D9J0Z7|AAMT1_MAIZE	sp|D9J0Z7|AAMT1_MAIZE Anthranilate O-methyltransferase 1 OS=Zea mays GN=AAMT1 PE=1 SV=1
Zm00001d021620	1080	1745.31	1908.91	1597.07	395.41	278.15	271.09	-2.851572113	6.20E-35	1.49E-32	ATP synthase subunit gamma, chloroplastic precursor [Zea mays]<>P0C1M0.1 RecName: Full=ATP synthase subunit gamma, chloroplastic; AltName: Full=F-ATPase gamma subunit; Contains: RecName: Full=Inceptin; Flags: Precursor<>ACG40717.1 ATP synthase gamma chain [Zea mays]<>ACN25248.1 unknown [Zea mays]	GO:0016020;GO:0009535;GO:2000067;GO:0046933;GO:0045261;GO:0009536;GO:0006754;GO:0015992;GO:0009507;GO:0046961;GO:0006810;GO:0009579;GO:0006811;GO:0015986	membrane;chloroplast thylakoid membrane;regulation of root morphogenesis;proton-transporting ATP synthase activity, rotational mechanism;proton-transporting ATP synthase complex, catalytic core F(1);plastid;ATP biosynthetic process;proton transport;chloroplast;proton-transporting ATPase activity, rotational mechanism;transport;thylakoid;ion transport;ATP synthesis coupled proton transport	K02115	ATPF1G,atpG	http://www.genome.jp/dbget-bin/www_bget?ko:K02115	Oxidative phosphorylation;Photosynthesis	ko00190,ko00195	KOG1531(C)(F0F1-type ATP synthase, gamma subunit)	sp|P0C1M0|ATPG_MAIZE	sp|P0C1M0|ATPG_MAIZE ATP synthase subunit gamma, chloroplastic OS=Zea mays PE=1 SV=1
Zm00001d007167	1392	112.47	103.33	124.68	12.67	11.57	39.56	-2.851375882	3.11E-13	1.39E-11	CBL-interacting serine/threonine-protein kinase 15 [Zea mays]<>XP_008667940.1 PREDICTED: CBL-interacting serine/threonine-protein kinase 15 isoform X1 [Zea mays]<>ACG29598.1 CBL-interacting serine/threonine-protein kinase 15 [Zea mays]<>DAA41758.1 TPA: putative CBL-interacting protein kinase family protein isoform 1 [Zea mays]<>DAA41759.1 TPA: putative CBL-interacting protein kinase family protei…	GO:0016020;GO:0016310;GO:0004672;GO:0007165;GO:0016301;GO:0006468;GO:0016740;GO:0005524;GO:0000166;GO:0016021;GO:0004674	membrane;phosphorylation;protein kinase activity;signal transduction;kinase activity;protein phosphorylation;transferase activity;ATP binding;nucleotide binding;integral component of membrane;protein serine/threonine kinase activity	K07198	PRKAA,AMPK	http://www.genome.jp/dbget-bin/www_bget?ko:K07198	-	-	-	sp|Q7X996|CIPK2_ORYSJ	sp|Q7X996|CIPK2_ORYSJ CBL-interacting protein kinase 2 OS=Oryza sativa subsp. japonica GN=CIPK2 PE=2 SV=1
Zm00001d016799	978	17.37	4.02	1.66	1.05	2.04	0.68	-2.850089595	9.26E-05	0.0009611	hypothetical protein SORBIDRAFT_04g022520 [Sorghum bicolor]<>EES06948.1 hypothetical protein SORBI_004G175000 [Sorghum bicolor]	-	-	-	-	-	-	-	-	-	-
Zm00001d008017	642	61.53	25.68	18.54	5.34	8.54	4.11	-2.849550588	2.43E-10	7.17E-09	-	-	-	-	-	-	-	-	-	-	-
Zm00001d007750	1032	207.76	216.86	157.12	33.72	30.23	41.04	-2.847901546	1.76E-46	6.73E-44	PREDICTED: LRR receptor-like serine/threonine-protein kinase FLS2 isoform X2 [Zea mays]	GO:0016020;GO:0004672;GO:0006468;GO:0005524;GO:0000166;GO:0016021	membrane;protein kinase activity;protein phosphorylation;ATP binding;nucleotide binding;integral component of membrane	-	-	-	-	-	-	sp|C0LGQ5|GSO1_ARATH	sp|C0LGQ5|GSO1_ARATH LRR receptor-like serine/threonine-protein kinase GSO1 OS=Arabidopsis thaliana GN=GSO1 PE=1 SV=1
Zm00001d034900	956	604.19	453	452.18	96.02	88.71	88.22	-2.844233324	5.54E-52	2.53E-49	uncharacterized protein LOC100273908 [Zea mays]<>XP_008668009.1 PREDICTED: hypothetical protein isoform X1 [Zea mays]<>ACF85350.1 unknown [Zea mays]<>ACF87023.2 unknown [Zea mays]<>DAA52579.1 TPA: hypothetical protein ZEAMMB73_712670 [Zea mays]<>DAA52580.1 TPA: hypothetical protein ZEAMMB73_712670 [Zea mays]<>DAA52581.1 TPA: hypothetical protein ZEAMMB73_712670 [Zea mays]<>DAA52582.1 TPA: hypothe…	GO:0016020;GO:0016021	membrane;integral component of membrane	-	-	-	-	-	-	sp|Q8H112|PGL1A_ARATH	sp|Q8H112|PGL1A_ARATH PGR5-like protein 1A, chloroplastic OS=Arabidopsis thaliana GN=PGRL1A PE=1 SV=1
Zm00001d031992	1593	95.14	137.19	118.76	25.37	16.05	22.96	-2.841466364	2.90E-26	3.93E-24	unknown [Zea mays]<>DAA48714.1 TPA: hypothetical protein ZEAMMB73_834941 [Zea mays];PREDICTED: LOC542697 isoform X4 [Zea mays]<>XP_008649003.1 PREDICTED: LOC542697 isoform X4 [Zea mays]<>DAA48718.1 TPA: hypothetical protein ZEAMMB73_834941 [Zea mays];PREDICTED: LOC542697 isoform X5 [Zea mays]<>DAA48719.1 TPA: hypothetical protein ZEAMMB73_834941 [Zea mays];uncharacterized protein LOC542697 [Zea m…	GO:0003676;GO:0046872	nucleic acid binding;metal ion binding	-	-	-	-	-	-	sp|Q8GYC1|IDD4_ARATH;sp|Q9ZUL3|IDD5_ARATH	sp|Q8GYC1|IDD4_ARATH Protein indeterminate-domain 4, chloroplastic OS=Arabidopsis thaliana GN=IDD4 PE=1 SV=1;sp|Q9ZUL3|IDD5_ARATH Protein indeterminate-domain 5, chloroplastic OS=Arabidopsis thaliana GN=IDD5 PE=1 SV=1
Zm00001d050457	1444	118.77	177.19	145.66	30.47	28.54	21.75	-2.832586272	2.71E-25	3.35E-23	uncharacterized protein LOC100281472 [Zea mays]<>ACG28924.1 transparent testa 12 protein [Zea mays]	GO:0016020;GO:0015297;GO:0006855;GO:0015238;GO:0016021;GO:0055085	membrane;antiporter activity;drug transmembrane transport;drug transmembrane transporter activity;integral component of membrane;transmembrane transport	K03327	TC.MATE,SLC47A,norM,mdtK,dinF	http://www.genome.jp/dbget-bin/www_bget?ko:K03327	-	-	-	sp|Q9FKQ1|DTX27_ARATH	sp|Q9FKQ1|DTX27_ARATH Protein DETOXIFICATION 27 OS=Arabidopsis thaliana GN=DTX27 PE=2 SV=1
Zm00001d017212	3273	20.37	38.42	20.73	4.94	4.65	5.07	-2.830593879	1.04E-21	1.04E-19	PREDICTED: uncharacterized LOC100272957 isoform X2 [Zea mays]	GO:0016020;GO:0004672;GO:0006468;GO:0005524;GO:0016021	membrane;protein kinase activity;protein phosphorylation;ATP binding;integral component of membrane	-	-	-	-	-	-	sp|Q1MX30|XA21_ORYSI	sp|Q1MX30|XA21_ORYSI Receptor kinase-like protein Xa21 OS=Oryza sativa subsp. indica GN=XA21 PE=1 SV=1
Zm00001d051083	1146	1.34	2.4	1.61	0.13	0.19	0.69	-2.830163972	0.000453946	0.003803842	PREDICTED: probable LRR receptor-like serine/threonine-protein kinase At3g47570 [Zea mays]<>AFW62972.1 putative protein kinase superfamily protein [Zea mays]	GO:0016020;GO:0016310;GO:0004672;GO:0016301;GO:0006468;GO:0005524;GO:0000166;GO:0016021	membrane;phosphorylation;protein kinase activity;kinase activity;protein phosphorylation;ATP binding;nucleotide binding;integral component of membrane	K04730	IRAK1	http://www.genome.jp/dbget-bin/www_bget?ko:K04730	-	-	-	sp|C0LGP4|Y3475_ARATH	sp|C0LGP4|Y3475_ARATH Probable LRR receptor-like serine/threonine-protein kinase At3g47570 OS=Arabidopsis thaliana GN=At3g47570 PE=2 SV=1
Zm00001d044261	1369	8.94	12.25	10.17	1.37	1.83	2.39	-2.816990251	3.44E-14	1.74E-12	unknown [Zea mays];PREDICTED: hypothetical protein isoform X1 [Zea mays]<>DAA58632.1 TPA: hypothetical protein ZEAMMB73_689187 [Zea mays]<>DAA58633.1 TPA: hypothetical protein ZEAMMB73_689187 [Zea mays];PREDICTED: uncharacterized protein LOC100278452 isoform X1 [Zea mays]<>XP_008654754.1 PREDICTED: uncharacterized protein LOC100278452 isoform X1 [Zea mays]<>AFW83090.1 hypothetical protein ZEAMMB7…	GO:0003676;GO:0046872	nucleic acid binding;metal ion binding	-	-	-	-	-	-	sp|Q8H1F5|IDD7_ARATH	sp|Q8H1F5|IDD7_ARATH Protein indeterminate-domain 7 OS=Arabidopsis thaliana GN=IDD7 PE=2 SV=1
Zm00001d006833	648	264.02	236.34	213.67	53.2	31.44	46.52	-2.816575766	5.69E-32	1.13E-29	uncharacterized protein LOC100275810 [Zea mays]<>ACF87285.1 unknown [Zea mays]<>ACG30306.1 hypothetical protein [Zea mays]<>DAA41401.1 TPA: hypothetical protein ZEAMMB73_779974 [Zea mays]	GO:0009507;GO:0009579	chloroplast;thylakoid	-	-	-	-	-	-	-	-
Zm00001d025055	1395	4.49	1.51	1.62	0.26	0.66	0.43	-2.810632927	1.80E-05	0.000219902	probable protein phosphatase 2C 37 [Zea mays]<>AFW57886.1 putative protein phosphatase 2C family protein [Zea mays]<>AIB05775.1 orphans transcription factor, partial [Zea mays]<>AIG52098.1 2C-type protein phosphatase protein [Zea mays]	GO:0004722;GO:0016787;GO:0004721;GO:0003824;GO:0043169;GO:0006470;GO:0046872	protein serine/threonine phosphatase activity;hydrolase activity;phosphoprotein phosphatase activity;catalytic activity;cation binding;protein dephosphorylation;metal ion binding	K14497	PP2C	http://www.genome.jp/dbget-bin/www_bget?ko:K14497	MAPK signaling pathway - plant;Plant hormone signal transduction	ko04016,ko04075	KOG0698(T)(Serine/threonine protein phosphatase)	sp|Q65XG6|P2C49_ORYSJ	sp|Q65XG6|P2C49_ORYSJ Probable protein phosphatase 2C 49 OS=Oryza sativa subsp. japonica GN=Os05g0457200 PE=3 SV=1
Zm00001d034888	1143	4.84	7.21	4.72	0.86	0.77	1.52	-2.810195604	2.50E-09	6.36E-08	unknown [Zea mays]<>DAA52565.1 TPA: putative WRKY DNA-binding domain superfamily protein [Zea mays]<>AIB05104.1 WRKY transcription factor, partial [Zea mays]	GO:0003700;GO:0003677;GO:0006355;GO:0043565	transcription factor activity, sequence-specific DNA binding;DNA binding;regulation of transcription, DNA-templated;sequence-specific DNA binding	-	-	-	-	-	-	sp|O64747|WRK35_ARATH	sp|O64747|WRK35_ARATH Probable WRKY transcription factor 35 OS=Arabidopsis thaliana GN=WRKY35 PE=2 SV=1
Zm00001d005748	1386	43.43	47.62	28.17	8.32	6.35	7.23	-2.808087086	1.94E-28	3.09E-26	CIPK-like protein 1 [Zea mays]<>ACG27730.1 CIPK-like protein 1 [Zea mays]<>ACG46408.1 CIPK-like protein 1 [Zea mays]	GO:0016310;GO:0004672;GO:0007165;GO:0016301;GO:0006468;GO:0016740;GO:0005524;GO:0000166;GO:0004674	phosphorylation;protein kinase activity;signal transduction;kinase activity;protein phosphorylation;transferase activity;ATP binding;nucleotide binding;protein serine/threonine kinase activity	K07198	PRKAA,AMPK	http://www.genome.jp/dbget-bin/www_bget?ko:K07198	-	-	-	sp|Q6ERS4|CIPKG_ORYSJ	sp|Q6ERS4|CIPKG_ORYSJ CBL-interacting protein kinase 16 OS=Oryza sativa subsp. japonica GN=CIPK16 PE=2 SV=1
Zm00001d051225	720	29.24	22.88	21.49	5.37	4.91	3.21	-2.80153337	1.54E-16	9.76E-15	uncharacterized protein LOC100272825 [Zea mays]<>ACF84538.1 unknown [Zea mays]<>AFW63126.1 hypothetical protein ZEAMMB73_815295 [Zea mays]	-	-	-	-	-	-	-	-	sp|Q9FMW4|GEML8_ARATH	sp|Q9FMW4|GEML8_ARATH Putative GEM-like protein 8 OS=Arabidopsis thaliana GN=At5g23370 PE=3 SV=1
Zm00001d040305	2457	2.65	1.49	2.09	0.14	0.19	0.91	-2.800306038	4.23E-06	5.91E-05	serine/threonine-protein kinase [Saccharum hybrid cultivar R570];hypothetical protein SORBIDRAFT_03g009950 [Sorghum bicolor]<>EES02715.1 hypothetical protein SORBI_003G118100 [Sorghum bicolor]	GO:0016310;GO:0004672;GO:0009506;GO:0016301;GO:0006468;GO:0008017;GO:0010342;GO:0005524;GO:0000914;GO:0000911;GO:0000166	phosphorylation;protein kinase activity;plasmodesma;kinase activity;protein phosphorylation;microtubule binding;endosperm cellularization;ATP binding;phragmoplast assembly;cytokinesis by cell plate formation;nucleotide binding	K17545	ULK4	http://www.genome.jp/dbget-bin/www_bget?ko:K17545	-	-	KOG0597(R)(Serine-threonine protein kinase FUSED);KOG0603(T)(Ribosomal protein S6 kinase)	sp|F4JY37|RUK_ARATH	sp|F4JY37|RUK_ARATH Serine/threonine-protein kinase RUNKEL OS=Arabidopsis thaliana GN=RUK PE=1 SV=1
Zm00001d052184	597	95.69	115.1	89.54	19.67	17.42	18.93	-2.79718797	6.08E-31	1.15E-28	threonine endopeptidase [Zea mays]<>ACG47806.1 threonine endopeptidase [Zea mays]	GO:0016020;GO:0016021;GO:0009579	membrane;integral component of membrane;thylakoid	-	-	-	-	-	-	sp|Q8LDD3|CUT1D_ARATH	sp|Q8LDD3|CUT1D_ARATH Protein CURVATURE THYLAKOID 1D, chloroplastic OS=Arabidopsis thaliana GN=CURT1D PE=1 SV=1
Zm00001d032197	744	3631.26	4524.54	3459.48	762.95	877.02	512.98	-2.796986026	2.32E-25	2.88E-23	unknown [Zea mays]<>ACG28373.1 chlorophyll a-b binding protein 4 [Zea mays]<>DAA48990.1 TPA: chlorophyll a-b binding protein 4 [Zea mays]	GO:0016020;GO:0009535;GO:0018298;GO:0009765;GO:0015979;GO:0016021;GO:0016168;GO:0009507;GO:0009579;GO:0046872;GO:0009522	membrane;chloroplast thylakoid membrane;protein-chromophore linkage;photosynthesis, light harvesting;photosynthesis;integral component of membrane;chlorophyll binding;chloroplast;thylakoid;metal ion binding;photosystem I	K08910	LHCA4	http://www.genome.jp/dbget-bin/www_bget?ko:K08910	Photosynthesis - antenna proteins	ko00196	-	sp|P27521|CA4_ARATH	sp|P27521|CA4_ARATH Chlorophyll a-b binding protein 4, chloroplastic OS=Arabidopsis thaliana GN=LHCA4 PE=1 SV=1
Zm00001d028806	1011	8.48	6.5	1.96	1.08	1.28	0.65	-2.792874047	2.51E-06	3.68E-05	sex determination protein tasselseed-2 [Zea mays]<>P50160.1 RecName: Full=Sex determination protein tasselseed-2<>AAC37345.1 alcohol dehydrogenase [Zea mays]	GO:0007275;GO:0055114;GO:0016491	multicellular organism development;oxidation-reduction process;oxidoreductase activity	-	-	-	-	-	KOG0725(R)(Reductases with broad range of substrate specificities)	sp|P50160|TS2_MAIZE	sp|P50160|TS2_MAIZE Sex determination protein tasselseed-2 OS=Zea mays GN=TS2 PE=2 SV=1
Zm00001d014178	2318	138.23	211.02	158.04	39.39	23.13	35.23	-2.791491367	1.37E-24	1.64E-22	PREDICTED: LOC100281428 isoform X2 [Zea mays]<>AFW68754.1 hypothetical protein ZEAMMB73_676318 [Zea mays];PREDICTED: LOC100281428 isoform X1 [Zea mays]<>XP_008643609.1 PREDICTED: LOC100281428 isoform X1 [Zea mays]<>XP_008643610.1 PREDICTED: LOC100281428 isoform X1 [Zea mays]<>XP_008643611.1 PREDICTED: LOC100281428 isoform X1 [Zea mays]<>XP_008643612.1 PREDICTED: LOC100281428 isoform X1 [Zea mays]…	GO:0005737;GO:0008236;GO:0016787;GO:0006508;GO:0004252	cytoplasm;serine-type peptidase activity;hydrolase activity;proteolysis;serine-type endopeptidase activity	K01303	APEH	http://www.genome.jp/dbget-bin/www_bget?ko:K01303	-	-	KOG2100(O)(Dipeptidyl aminopeptidase)	sp|Q338C0|AARE2_ORYSJ	sp|Q338C0|AARE2_ORYSJ Acylamino-acid-releasing enzyme 2 OS=Oryza sativa subsp. japonica GN=Os10g0415800 PE=3 SV=1
Zm00001d020497	1332	304.06	376.45	208.29	42.76	42.79	83.12	-2.785631007	5.90E-22	5.94E-20	uncharacterized protein LOC100191755 [Zea mays]<>ACF78960.1 unknown [Zea mays]<>ACN29025.1 unknown [Zea mays]<>DAA61481.1 TPA: putative CBL-interacting protein kinase family protein [Zea mays]	GO:0016310;GO:0004672;GO:0007165;GO:0016301;GO:0006468;GO:0016740;GO:0005524;GO:0000166;GO:0004674	phosphorylation;protein kinase activity;signal transduction;kinase activity;protein phosphorylation;transferase activity;ATP binding;nucleotide binding;protein serine/threonine kinase activity	K07198	PRKAA,AMPK	http://www.genome.jp/dbget-bin/www_bget?ko:K07198	-	-	-	sp|Q6Z9F4|CIPK6_ORYSJ	sp|Q6Z9F4|CIPK6_ORYSJ CBL-interacting protein kinase 6 OS=Oryza sativa subsp. japonica GN=CIPK6 PE=2 SV=1
Zm00001d002834	684	25.89	29.93	18.13	3.41	6.59	3.73	-2.779354721	2.89E-13	1.31E-11	peroxisomal biogenesis factor 11 family protein [Zea mays]<>ACG23905.1 peroxisomal biogenesis factor 11 family protein [Zea mays]<>DAA36683.1 TPA: peroxisomal biogenesis factor 11 family protein [Zea mays]	GO:0016020;GO:0044375;GO:0005778;GO:0007031;GO:0042802;GO:0005779;GO:0016559;GO:0005777;GO:0016021	membrane;regulation of peroxisome size;peroxisomal membrane;peroxisome organization;identical protein binding;integral component of peroxisomal membrane;peroxisome fission;peroxisome;integral component of membrane	-	-	-	-	-	-	sp|Q7XU74|PX114_ORYSJ	sp|Q7XU74|PX114_ORYSJ Peroxisomal membrane protein 11-4 OS=Oryza sativa subsp. japonica GN=PEX11-4 PE=2 SV=2
Zm00001d027537	1641	4.89	6.93	2.81	0.61	0.42	1.8	-2.776452112	3.26E-07	5.69E-06	cytochrome P450 CYP78A55 [Zea mays]	GO:0016020;GO:0020037;GO:0004497;GO:0016709;GO:0005506;GO:0055114;GO:0016705;GO:0044550;GO:0016021;GO:0016491;GO:0046872	membrane;heme binding;monooxygenase activity;oxidoreductase activity, acting on paired donors, with incorporation or reduction of molecular oxygen, NAD(P)H as one donor, and incorporation of one atom of oxygen;iron ion binding;oxidation-reduction process;oxidoreductase activity, acting on paired donors, with incorporation or reduction of molecular oxygen;secondary metabolite biosynthetic process;…	-	-	-	-	-	-	sp|Q9SLP1|C78A9_ARATH	sp|Q9SLP1|C78A9_ARATH Cytochrome P450 78A9 OS=Arabidopsis thaliana GN=CYP78A9 PE=2 SV=1
Zm00001d029906	807	60.93	87.56	36.24	6.03	16.28	12.39	-2.773821387	1.45E-12	5.89E-11	beta-expansin 7 precursor [Zea mays]<>AAK56130.1 beta-expansin 7 [Zea mays]	GO:0019953;GO:0005576	sexual reproduction;extracellular region	-	-	-	-	-	-	sp|Q336T5|EXPB3_ORYSJ	sp|Q336T5|EXPB3_ORYSJ Expansin-B3 OS=Oryza sativa subsp. japonica GN=EXPB3 PE=2 SV=2
Zm00001d024079	423	6.5	4.85	12.21	0.89	1.21	2.56	-2.768640028	0.000628978	0.005058474	-	-	-	-	-	-	-	-	-	-	-
Zm00001d029242	912	25.68	3.86	1.3	1.5	2.24	1.57	-2.768621142	0.00030395	0.002707996	PREDICTED: uncharacterized protein LOC103635234 [Zea mays]	GO:0003690;GO:0006355;GO:0005739;GO:0009507	double-stranded DNA binding;regulation of transcription, DNA-templated;mitochondrion;chloroplast	K15032	MTERFD	http://www.genome.jp/dbget-bin/www_bget?ko:K15032	-	-	-	sp|Q84X53|MTEF1_ARATH	sp|Q84X53|MTEF1_ARATH Transcription termination factor MTEF1, chloroplastic OS=Arabidopsis thaliana GN=MTERF1 PE=2 SV=2
Zm00001d026606	1422	76.12	45.34	31.34	11.13	9.46	7.6	-2.765192438	3.70E-20	3.29E-18	unknown [Zea mays]<>AFW59880.1 dnaJ domain containing protein [Zea mays]	GO:0016020;GO:0009536;GO:0016021;GO:0009507	membrane;plastid;integral component of membrane;chloroplast	-	-	-	-	-	KOG0712(O)(Molecular chaperone (DnaJ superfamily))	sp|B5YAR4|DNAJ_DICT6	sp|B5YAR4|DNAJ_DICT6 Chaperone protein DnaJ OS=Dictyoglomus thermophilum (strain ATCC 35947 / DSM 3960 / H-6-12) GN=dnaJ PE=3 SV=1
Zm00001d009178	1362	7.55	14.34	7.73	2.2	1.56	1.96	-2.76274076	1.89E-12	7.52E-11	uncharacterized protein LOC100216948 precursor [Zea mays]<>ACF82671.1 unknown [Zea mays]<>AFW80677.1 hypothetical protein ZEAMMB73_449683 [Zea mays]	GO:0051603;GO:0008233;GO:0016787;GO:0006508;GO:0004180;GO:0005773;GO:0004185	proteolysis involved in cellular protein catabolic process;peptidase activity;hydrolase activity;proteolysis;carboxypeptidase activity;vacuole;serine-type carboxypeptidase activity	K16297	SCPL-II	http://www.genome.jp/dbget-bin/www_bget?ko:K16297	-	-	-	sp|Q9LSM9|SCP33_ARATH	sp|Q9LSM9|SCP33_ARATH Serine carboxypeptidase-like 33 OS=Arabidopsis thaliana GN=SCPL33 PE=2 SV=2
Zm00001d021763	876	1599.52	1689.86	943.7	322.92	229.53	244.6	-2.761303542	2.17E-29	3.66E-27	photosystem II subunit29 [Zea mays]<>CAA90681.1 Chlorophyll a/b-binding protein CP29 precursor [Zea mays]<>ACG39155.1 hypothetical protein [Zea mays]<>DAA63108.1 TPA: chlorophyll a/b-binding protein CP29 Precursor isoform 1 [Zea mays]<>DAA63109.1 TPA: chlorophyll a/b-binding protein CP29 Precursor isoform 2 [Zea mays]	GO:0016020;GO:0009535;GO:0031409;GO:0009941;GO:0018298;GO:0009765;GO:0015979;GO:0009416;GO:0016021;GO:0016168;GO:0009507;GO:0009768;GO:0010287;GO:0009579;GO:0046872;GO:0009522	membrane;chloroplast thylakoid membrane;pigment binding;chloroplast envelope;protein-chromophore linkage;photosynthesis, light harvesting;photosynthesis;response to light stimulus;integral component of membrane;chlorophyll binding;chloroplast;photosynthesis, light harvesting in photosystem I;plastoglobule;thylakoid;metal ion binding;photosystem I	K08915	LHCB4	http://www.genome.jp/dbget-bin/www_bget?ko:K08915	Photosynthesis - antenna proteins	ko00196	-	sp|Q07473|CB4A_ARATH	sp|Q07473|CB4A_ARATH Chlorophyll a-b binding protein CP29.1, chloroplastic OS=Arabidopsis thaliana GN=LHCB4.1 PE=1 SV=1
Zm00001d041365	836	157.36	82.28	66.14	21.12	18.95	13.5	-2.753049048	5.77E-19	4.63E-17	uncharacterized protein LOC100280101 [Zea mays]<>ACL54183.1 unknown [Zea mays]<>DAA55012.1 TPA: hypothetical protein ZEAMMB73_192806 [Zea mays]	GO:0004518	nuclease activity	-	-	-	-	-	-	sp|Q5N8J3|BBD1_ORYSJ	sp|Q5N8J3|BBD1_ORYSJ Bifunctional nuclease 1 OS=Oryza sativa subsp. japonica GN=BBD1 PE=2 SV=1
Zm00001d033098	654	608.81	714.53	714.84	176.49	109.02	136.99	-2.748063373	3.09E-32	6.35E-30	uncharacterized protein LOC100272863 [Zea mays]<>ACF84623.1 unknown [Zea mays]<>DAA50142.1 TPA: hypothetical protein ZEAMMB73_699838 [Zea mays]	GO:0010478;GO:0009536;GO:0009507;GO:0009579;GO:0009570	chlororespiration;plastid;chloroplast;thylakoid;chloroplast stroma	-	-	-	-	-	-	-	-
Zm00001d023929	1737	349.8	343.68	208.03	72.25	50.7	49.06	-2.744481747	1.99E-28	3.14E-26	uncharacterized protein LOC542560 [Zea mays]<>BAD06219.1 plastidic 2-oxoglutarate/malate transporter [Zea mays]<>AFW56593.1 plastidic 2-oxoglutarate/malate transporter [Zea mays]	GO:0016020;GO:0015131;GO:0009536;GO:0015140;GO:0005215;GO:0071423;GO:0016021;GO:0006814;GO:0055085	membrane;oxaloacetate transmembrane transporter activity;plastid;malate transmembrane transporter activity;transporter activity;malate transmembrane transport;integral component of membrane;sodium ion transport;transmembrane transport	-	-	-	-	-	-	sp|Q41364|DIT1_SPIOL	sp|Q41364|DIT1_SPIOL Dicarboxylate transporter 1, chloroplastic OS=Spinacia oleracea GN=DIT1 PE=1 SV=1
Zm00001d019518	411	1972.96	1297.71	718.36	254.21	257.05	225.29	-2.74386114	1.30E-21	1.28E-19	uncharacterized protein LOC100283085 [Zea mays]<>ACG35522.1 photosystem I reaction center subunit IV A [Zea mays]	GO:0009538;GO:0015979;GO:0009522	photosystem I reaction center;photosynthesis;photosystem I	K02693	psaE	http://www.genome.jp/dbget-bin/www_bget?ko:K02693	Photosynthesis	ko00195	-	sp|P13194|PSAE_HORVU	sp|P13194|PSAE_HORVU Photosystem I reaction center subunit IV, chloroplastic OS=Hordeum vulgare GN=PSAE PE=1 SV=2
Zm00001d027488	1350	2153.51	2174.63	1327.8	406.46	339.57	339.23	-2.739761965	4.90E-37	1.28E-34	glyceraldehyde phosphate dehydrogenase B1 [Zea mays]<>ACF78460.1 unknown [Zea mays]<>ACF87738.1 unknown [Zea mays]<>ACG28147.1 glyceraldehyde-3-phosphate dehydrogenase B [Zea mays]<>ACG29047.1 glyceraldehyde-3-phosphate dehydrogenase B [Zea mays]<>ACR36877.1 unknown [Zea mays]<>DAA43140.1 TPA: glyceraldehyde-3-phosphate dehydrogenase B [Zea mays]	GO:0006096;GO:0006006;GO:0009536;GO:0004365;GO:0055114;GO:0016491;GO:0016620;GO:0051287;GO:0050661	glycolytic process;glucose metabolic process;plastid;glyceraldehyde-3-phosphate dehydrogenase (NAD+) (phosphorylating) activity;oxidation-reduction process;oxidoreductase activity;oxidoreductase activity, acting on the aldehyde or oxo group of donors, NAD or NADP as acceptor;NAD binding;NADP binding	K05298	GAPA	http://www.genome.jp/dbget-bin/www_bget?ko:K05298	Carbon fixation in photosynthetic organisms;Carbon metabolism	ko00710,ko01200	KOG0657(G)(Glyceraldehyde 3-phosphate dehydrogenase)	sp|P12859|G3PB_PEA	sp|P12859|G3PB_PEA Glyceraldehyde-3-phosphate dehydrogenase B, chloroplastic OS=Pisum sativum GN=GAPB PE=2 SV=2
Zm00001d006587	876	868.86	906.38	614.63	178.43	139.3	142.31	-2.739043148	4.45E-38	1.22E-35	uncharacterized protein LOC100216729 [Zea mays]<>ACF82254.1 unknown [Zea mays]	GO:0016020;GO:0009535;GO:0031409;GO:0009941;GO:0018298;GO:0009765;GO:0015979;GO:0009416;GO:0016021;GO:0016168;GO:0009507;GO:0009768;GO:0010287;GO:0009579;GO:0046872;GO:0009522	membrane;chloroplast thylakoid membrane;pigment binding;chloroplast envelope;protein-chromophore linkage;photosynthesis, light harvesting;photosynthesis;response to light stimulus;integral component of membrane;chlorophyll binding;chloroplast;photosynthesis, light harvesting in photosystem I;plastoglobule;thylakoid;metal ion binding;photosystem I	K08915	LHCB4	http://www.genome.jp/dbget-bin/www_bget?ko:K08915	Photosynthesis - antenna proteins	ko00196	-	sp|Q07473|CB4A_ARATH	sp|Q07473|CB4A_ARATH Chlorophyll a-b binding protein CP29.1, chloroplastic OS=Arabidopsis thaliana GN=LHCB4.1 PE=1 SV=1
Zm00001d040784	1764	35.28	55.65	44.62	9.45	6.73	7.89	-2.733872764	9.76E-25	1.17E-22	hypothetical protein SORBIDRAFT_03g013780 [Sorghum bicolor]<>EES02919.1 hypothetical protein SORBI_003G158100 [Sorghum bicolor]	GO:0016021;GO:0005886;GO:0006810	integral component of membrane;plasma membrane;transport	-	-	-	-	-	-	-	-
Zm00001d037691	705	5.9	5.14	3.59	1.89	0.62	0.26	-2.731291668	0.000175458	0.001681222	PREDICTED: IAA16 - auxin-responsive Aux/IAA family member isoform X1 [Zea mays]<>AFW77378.1 IAA16-auxin-responsive Aux/IAA family member [Zea mays]<>AIB05653.1 AUX/IAA transcription factor, partial [Zea mays]<>ALK02313.1 barren inflorescence 4 [Zea mays subsp. mays];IAA16 - auxin-responsive Aux/IAA family member isoform 1 [Zea mays]<>ACG40294.1 IAA16 - auxin-responsive Aux/IAA family member [Zea …	GO:0006355;GO:0005634;GO:0009734;GO:0006351	regulation of transcription, DNA-templated;nucleus;auxin-activated signaling pathway;transcription, DNA-templated	K14484	IAA	http://www.genome.jp/dbget-bin/www_bget?ko:K14484	Plant hormone signal transduction	ko04075	-	sp|Q9LG86|IAA2_ORYSJ	sp|Q9LG86|IAA2_ORYSJ Auxin-responsive protein IAA2 OS=Oryza sativa subsp. japonica GN=IAA2 PE=2 SV=1
Zm00001d042175	444	141.11	213.51	148.28	29.45	34.46	34.39	-2.729276161	9.84E-24	1.11E-21	photosystem II reaction center W protein [Zea mays]<>ACG42108.1 photosystem II reaction center W protein [Zea mays]<>ACN37059.1 unknown [Zea mays]<>DAA55920.1 TPA: photosystem II reaction center psb28 protein [Zea mays]	GO:0016020;GO:0009535;GO:0009654;GO:0009536;GO:0015979;GO:0009523;GO:0009507;GO:0009579	membrane;chloroplast thylakoid membrane;photosystem II oxygen evolving complex;plastid;photosynthesis;photosystem II;chloroplast;thylakoid	K08903	psb28	http://www.genome.jp/dbget-bin/www_bget?ko:K08903	Photosynthesis	ko00195	-	sp|Q0JG75|PSB28_ORYSJ	sp|Q0JG75|PSB28_ORYSJ Photosystem II reaction center PSB28 protein, chloroplastic OS=Oryza sativa subsp. japonica GN=PSB28 PE=2 SV=2
GRMZM5G866223	543	6.56	1.8	9.73	0.75	2.06	0.8	-2.727282739	0.001085994	0.008105476	AltName: Full=NADH-plastoquinone oxidoreductase subunit I<>CAA60352.1 NADH dehydrogenase subunit (chloroplast) [Zea mays]<>AGV02710.1 NADH-plastoquinone oxidoreductase subunit I (chloroplast) [Zea mays subsp. mays]<>AGV02794.1 NADH-plastoquinone oxidoreductase subunit I (chloroplast) [Zea mays subsp. mays]<>CCO06484.1 NADH-plastoquinone oxidoreductase subunit I (chloroplast) [Lecomtella madagasca…	GO:0016020;GO:0009535;GO:0016651;GO:0005506;GO:0055114;GO:0050136;GO:0019684;GO:0051539;GO:0005886;GO:0008137;GO:0016655;GO:0009507;GO:0016491;GO:0009579;GO:0051536;GO:0046872;GO:0009536;GO:0048038	membrane;chloroplast thylakoid membrane;oxidoreductase activity, acting on NAD(P)H;iron ion binding;oxidation-reduction process;NADH dehydrogenase (quinone) activity;photosynthesis, light reaction;4 iron, 4 sulfur cluster binding;plasma membrane;NADH dehydrogenase (ubiquinone) activity;oxidoreductase activity, acting on NAD(P)H, quinone or similar compound as acceptor;chloroplast;oxidoreductase a…	K05580	ndhI	http://www.genome.jp/dbget-bin/www_bget?ko:K05580	Oxidative phosphorylation	ko00190	KOG3256(C)(NADH:ubiquinone oxidoreductase, NDUFS8/23 kDa subunit)	sp|P46722|NDHI_MAIZE	sp|P46722|NDHI_MAIZE NAD(P)H-quinone oxidoreductase subunit I, chloroplastic OS=Zea mays GN=ndhI PE=3 SV=1
Zm00001d003397	1455	0.88	1.56	1.11	0.37	0.22	0.16	-2.722519924	0.000538008	0.004425394	hypothetical protein SORBIDRAFT_06g019140 [Sorghum bicolor]<>EES10956.1 hypothetical protein SORBI_006G108900 [Sorghum bicolor]	GO:0005739	mitochondrion	-	-	-	-	-	-	sp|O04491|PPR26_ARATH	sp|O04491|PPR26_ARATH Putative pentatricopeptide repeat-containing protein At1g09680 OS=Arabidopsis thaliana GN=At1g09680 PE=3 SV=1
Zm00001d003396	1455	0.88	1.56	1.11	0.37	0.22	0.16	-2.722519924	0.000538008	0.004425394	hypothetical protein SORBIDRAFT_06g019140 [Sorghum bicolor]<>EES10956.1 hypothetical protein SORBI_006G108900 [Sorghum bicolor]	GO:0005739	mitochondrion	-	-	-	-	-	-	sp|O04491|PPR26_ARATH	sp|O04491|PPR26_ARATH Putative pentatricopeptide repeat-containing protein At1g09680 OS=Arabidopsis thaliana GN=At1g09680 PE=3 SV=1
Zm00001d039687	639	1245.31	1089.93	754.38	219.64	217.04	157.3	-2.720278522	1.74E-30	3.17E-28	photosystem I reaction center subunit XI [Zea mays]<>ACG28145.1 photosystem I reaction center subunit XI [Zea mays]<>ACN32174.1 unknown [Zea mays]<>DAA53272.1 TPA: photosystem I reaction center subunit XI [Zea mays]	GO:0016020;GO:0009538;GO:0015979;GO:0016021;GO:0009522	membrane;photosystem I reaction center;photosynthesis;integral component of membrane;photosystem I	K02699	psaL	http://www.genome.jp/dbget-bin/www_bget?ko:K02699	Photosynthesis	ko00195	-	sp|P23993|PSAL_HORVU	sp|P23993|PSAL_HORVU Photosystem I reaction center subunit XI, chloroplastic OS=Hordeum vulgare GN=PSAL PE=1 SV=1
Zm00001d001857	762	301.28	266.57	171.65	62.85	42.8	36.55	-2.719560535	4.77E-23	5.14E-21	uncharacterized protein LOC100273752 [Zea mays]<>NP_001148406.1 chlorophyll a-b binding protein CP24 [Zea mays]<>ACF86753.1 unknown [Zea mays]<>ACG31358.1 chlorophyll a-b binding protein CP24 [Zea mays]<>DAA35390.1 TPA: chlorophyll a-b binding protein CP24 isoform 1 [Zea mays]<>DAA35391.1 TPA: chlorophyll a-b binding protein CP24 isoform 2 [Zea mays]	GO:0016020;GO:0009535;GO:0031409;GO:0009941;GO:0018298;GO:0009765;GO:0009536;GO:0015979;GO:0009416;GO:0016021;GO:0016168;GO:0009507;GO:0009768;GO:0010287;GO:0009579	membrane;chloroplast thylakoid membrane;pigment binding;chloroplast envelope;protein-chromophore linkage;photosynthesis, light harvesting;plastid;photosynthesis;response to light stimulus;integral component of membrane;chlorophyll binding;chloroplast;photosynthesis, light harvesting in photosystem I;plastoglobule;thylakoid	K08917	LHCB6	http://www.genome.jp/dbget-bin/www_bget?ko:K08917	Photosynthesis - antenna proteins	ko00196	-	sp|P27525|CB4B_SOLLC	sp|P27525|CB4B_SOLLC Chlorophyll a-b binding protein CP24 10B, chloroplastic OS=Solanum lycopersicum GN=CAP10B PE=3 SV=1
Zm00001d020595	818	504.46	728.49	643.08	148.07	96.61	128.84	-2.717439796	6.82E-27	9.74E-25	uncharacterized protein LOC100284306 [Zea mays]<>DAA61617.1 TPA: putative AP2/EREBP transcription factor superfamily protein [Zea mays];ethylene response factor [Zea mays]	GO:0003700;GO:0003677;GO:0006355;GO:0005634;GO:0006351	transcription factor activity, sequence-specific DNA binding;DNA binding;regulation of transcription, DNA-templated;nucleus;transcription, DNA-templated	K09286	EREBP	http://www.genome.jp/dbget-bin/www_bget?ko:K09286	-	-	-	sp|Q6K7E6|ERF1_ORYSJ	sp|Q6K7E6|ERF1_ORYSJ Ethylene-responsive transcription factor 1 OS=Oryza sativa subsp. japonica GN=EREBP1 PE=1 SV=1
Zm00001d035034	861	1083.84	973.8	758.34	190.2	183.91	177.33	-2.713964905	5.47E-52	2.53E-49	unknown [Zea mays]<>ACG26837.1 adenylate kinase [Zea mays]	GO:0016310;GO:0004017;GO:0019205;GO:0046939;GO:0016776;GO:0016301;GO:0006139;GO:0009536;GO:0016740;GO:0005524;GO:0000166;GO:0009507;GO:2000505;GO:0009570	phosphorylation;adenylate kinase activity;nucleobase-containing compound kinase activity;nucleotide phosphorylation;phosphotransferase activity, phosphate group as acceptor;kinase activity;nucleobase-containing compound metabolic process;plastid;transferase activity;ATP binding;nucleotide binding;chloroplast;regulation of energy homeostasis;chloroplast stroma	K00939	adk,AK	http://www.genome.jp/dbget-bin/www_bget?ko:K00939	Thiamine metabolism;Purine metabolism	ko00730,ko00230	KOG3078(F)(Adenylate kinase)	sp|P43188|KADC_MAIZE	sp|P43188|KADC_MAIZE Adenylate kinase, chloroplastic OS=Zea mays GN=ADK1 PE=1 SV=1
Zm00001d031850	378	188.8	65.42	32.31	18.4	19.3	14.84	-2.711835934	7.79E-08	1.52E-06	pgr5 protein [Zea mays]<>ACG42908.1 PGR5 [Zea mays]<>ACR38643.1 unknown [Zea mays]<>DAA48519.1 TPA: PGR5 [Zea mays]	GO:0009535;GO:0009534;GO:0010117;GO:0009055;GO:0071484;GO:0009536;GO:0009773;GO:0009414;GO:0009507;GO:0009644	chloroplast thylakoid membrane;chloroplast thylakoid;photoprotection;electron carrier activity;cellular response to light intensity;plastid;photosynthetic electron transport in photosystem I;response to water deprivation;chloroplast;response to high light intensity	-	-	-	-	-	-	sp|Q9SL05|PGR5_ARATH	sp|Q9SL05|PGR5_ARATH Protein PROTON GRADIENT REGULATION 5, chloroplastic OS=Arabidopsis thaliana GN=PGR5 PE=1 SV=1
Zm00001d008394	867	75.3	108.4	88.28	23.25	17.42	13.46	-2.711237818	2.38E-19	1.97E-17	uncharacterized protein LOC100191743 [Zea mays]<>ACF78945.1 unknown [Zea mays]<>AFW79742.1 hypothetical protein ZEAMMB73_316117 [Zea mays]	GO:0031977;GO:0009507;GO:0009579	thylakoid lumen;chloroplast;thylakoid	-	-	-	-	-	-	sp|Q9SW33|TL1Y_ARATH	sp|Q9SW33|TL1Y_ARATH Thylakoid lumenal 17.9 kDa protein, chloroplastic OS=Arabidopsis thaliana GN=At4g24930 PE=1 SV=1
Zm00001d045404	900	3.47	9.26	4.84	1.26	1.14	1.13	-2.708452828	1.36E-06	2.11E-05	acid phosphatase 1 precursor [Zea mays]<>XP_008658711.1 PREDICTED: acid phosphatase 1 isoform X1 [Zea mays]<>ACG43863.1 acid phosphatase 1 precursor [Zea mays]	GO:0003993	acid phosphatase activity	-	-	-	-	-	-	sp|P27061|PPA1_SOLLC	sp|P27061|PPA1_SOLLC Acid phosphatase 1 OS=Solanum lycopersicum GN=APS1 PE=2 SV=1
Zm00001d011734	858	5.65	3.29	2.53	0.77	0.93	0.5	-2.706078237	1.77E-05	0.000216509	phosphatase phospho 1 [Zea mays]<>ACF78268.1 unknown [Zea mays]<>ACG25041.1 phosphatase phospho1 [Zea mays]<>ACG25244.1 phosphatase phospho1 [Zea mays]<>AFW83764.1 phosphatase phospho1 [Zea mays]	GO:0016791;GO:0008152	phosphatase activity;metabolic process	K06124	PHOSPHO1	http://www.genome.jp/dbget-bin/www_bget?ko:K06124	Glycerophospholipid metabolism	ko00564	KOG3120(R)(Predicted haloacid dehalogenase-like hydrolase)	sp|Q67YC0|PPSP1_ARATH	sp|Q67YC0|PPSP1_ARATH Inorganic pyrophosphatase 1 OS=Arabidopsis thaliana GN=PS2 PE=1 SV=1
Zm00001d053202	1632	38.43	42.8	28.43	7.57	4.27	10.31	-2.699723429	4.54E-19	3.65E-17	putative cytochrome P450 superfamily protein [Zea mays]<>ACF88031.1 unknown [Zea mays]<>AFW65647.1 putative cytochrome P450 superfamily protein [Zea mays]	GO:0016020;GO:0020037;GO:0004497;GO:0016709;GO:0005506;GO:0055114;GO:0016705;GO:0044550;GO:0016021;GO:0016491;GO:0046872	membrane;heme binding;monooxygenase activity;oxidoreductase activity, acting on paired donors, with incorporation or reduction of molecular oxygen, NAD(P)H as one donor, and incorporation of one atom of oxygen;iron ion binding;oxidation-reduction process;oxidoreductase activity, acting on paired donors, with incorporation or reduction of molecular oxygen;secondary metabolite biosynthetic process;…	-	-	-	-	-	-	sp|Q9SLP1|C78A9_ARATH	sp|Q9SLP1|C78A9_ARATH Cytochrome P450 78A9 OS=Arabidopsis thaliana GN=CYP78A9 PE=2 SV=1
Zm00001d052242	753	524	662.77	579.47	129.18	103.91	123.66	-2.698279871	3.04E-34	6.95E-32	PREDICTED: ATP synthase delta chain isoform X1 [Zea mays]<>ACN28762.1 unknown [Zea mays]<>AFW64470.1 H(+)-transporting ATP synthase isoform 1 [Zea mays]<>AFW64471.1 H(+)-transporting ATP synthase isoform 2 [Zea mays]	GO:0016020;GO:0009535;GO:0009534;GO:0009941;GO:0046933;GO:0045261;GO:0009536;GO:0015979;GO:0009773;GO:0006754;GO:0009735;GO:0015992;GO:0009507;GO:0006810;GO:0009772;GO:0010287;GO:0006811;GO:0009579;GO:0015986;GO:0010319	membrane;chloroplast thylakoid membrane;chloroplast thylakoid;chloroplast envelope;proton-transporting ATP synthase activity, rotational mechanism;proton-transporting ATP synthase complex, catalytic core F(1);plastid;photosynthesis;photosynthetic electron transport in photosystem I;ATP biosynthetic process;response to cytokinin;proton transport;chloroplast;transport;photosynthetic electron transp…	K02113	ATPF1D,atpH	http://www.genome.jp/dbget-bin/www_bget?ko:K02113	Oxidative phosphorylation;Photosynthesis	ko00190,ko00195	-	sp|Q07300|ATPD_SORBI	sp|Q07300|ATPD_SORBI ATP synthase delta chain, chloroplastic OS=Sorghum bicolor GN=ATPD PE=2 SV=1
Zm00001d039061	678	14.54	4.05	7.48	1.2	1.05	2.94	-2.69822282	1.15E-05	0.000146933	PREDICTED: probable sodium/metabolite cotransporter BASS4, chloroplastic [Zea mays]	GO:0016020;GO:0009941;GO:0009536;GO:0016021;GO:0009507;GO:0006810	membrane;chloroplast envelope;plastid;integral component of membrane;chloroplast;transport	K14347	SLC10A7,P7	http://www.genome.jp/dbget-bin/www_bget?ko:K14347	-	-	-	sp|Q6ESG1|BASS4_ORYSJ	sp|Q6ESG1|BASS4_ORYSJ Probable sodium/metabolite cotransporter BASS4, chloroplastic OS=Oryza sativa subsp. japonica GN=BASS4 PE=3 SV=1
Zm00001d042853	1044	31.59	29.89	12.98	5.74	4.8	5.43	-2.694711737	2.29E-16	1.43E-14	uncharacterized protein LOC100277639 [Zea mays]<>ACN25803.1 unknown [Zea mays]<>DAA56826.1 TPA: hypothetical protein ZEAMMB73_085106 [Zea mays]	-	-	-	-	-	-	-	-	-	-
Zm00001d052063	1338	34.02	28.82	28.09	7.62	6.24	6.05	-2.69309662	1.08E-27	1.64E-25	uncharacterized protein LOC100274249 [Zea mays]<>ACF87608.1 unknown [Zea mays]<>AFW64197.1 hypothetical protein ZEAMMB73_640112 [Zea mays]	GO:0016020;GO:0003333;GO:0016021;GO:0005774;GO:0015171	membrane;amino acid transmembrane transport;integral component of membrane;vacuolar membrane;amino acid transmembrane transporter activity	K15015	SLC32A,VGAT	http://www.genome.jp/dbget-bin/www_bget?ko:K15015	-	-	KOG1303(E)(Amino acid transporters)	sp|P47082|AVT1_YEAST	sp|P47082|AVT1_YEAST Vacuolar amino acid transporter 1 OS=Saccharomyces cerevisiae (strain ATCC 204508 / S288c) GN=AVT1 PE=1 SV=1
Zm00001d024519	949	546.32	714.83	565.6	144.67	136.5	117.57	-2.687480473	4.24E-31	8.10E-29	hypothetical protein SORBIDRAFT_04g018371, partial [Sorghum bicolor];unknown [Zea mays];uncharacterized protein LOC100501788 [Zea mays]<>ACR36583.1 unknown [Zea mays]	GO:0016020;GO:0005506;GO:0016021	membrane;iron ion binding;integral component of membrane	-	-	-	-	-	-	-	-
Zm00001d011826	453	320.05	322.68	290.46	75.15	45.95	65.52	-2.687018365	1.82E-27	2.71E-25	hypothetical protein SORBIDRAFT_03g046510 [Sorghum bicolor]<>EES02088.1 hypothetical protein SORBI_003G433900 [Sorghum bicolor]	GO:0009535;GO:0016655;GO:0010258;GO:0055114;GO:0005886;GO:0009507	chloroplast thylakoid membrane;oxidoreductase activity, acting on NAD(P)H, quinone or similar compound as acceptor;NADH dehydrogenase complex (plastoquinone) assembly;oxidation-reduction process;plasma membrane;chloroplast	-	-	-	-	-	-	sp|Q9S829|NDHO_ARATH	sp|Q9S829|NDHO_ARATH NAD(P)H-quinone oxidoreductase subunit O, chloroplastic OS=Arabidopsis thaliana GN=ndhO PE=2 SV=1
Zm00001d039715	363	31.57	11.17	13.8	4.13	5.68	0.91	-2.684717671	0.000215547	0.002009224	ultraviolet-B-repressible protein [Zea mays]<>ACG29433.1 ultraviolet-B-repressible protein [Zea mays]<>DAA53306.1 TPA: ultraviolet-B-repressible protein [Zea mays]	GO:0016020;GO:0015979;GO:0009523;GO:0016021	membrane;photosynthesis;photosystem II;integral component of membrane	-	-	-	-	-	-	-	-
Zm00001d005189	1872	19.13	22.73	18.34	6.14	3.87	2.66	-2.683688077	3.90E-18	2.89E-16	hypothetical protein SORBIDRAFT_02g006950 [Sorghum bicolor]<>EER96100.1 hypothetical protein SORBI_002G083100 [Sorghum bicolor];PREDICTED: putative inactive cadmium/zinc-transporting ATPase HMA3 [Zea mays]	GO:0016020;GO:0030001;GO:0005887;GO:0016787;GO:0019829;GO:0006812;GO:0015086;GO:0005524;GO:0000166;GO:0016021;GO:0043231;GO:0005385;GO:0046872	membrane;metal ion transport;integral component of plasma membrane;hydrolase activity;cation-transporting ATPase activity;cation transport;cadmium ion transmembrane transporter activity;ATP binding;nucleotide binding;integral component of membrane;intracellular membrane-bounded organelle;zinc ion transmembrane transporter activity;metal ion binding	K01534	zntA	http://www.genome.jp/dbget-bin/www_bget?ko:K01534	-	-	KOG0207(P)(Cation transport ATPase)	sp|Q9SZW4|HMA2_ARATH;sp|O64474|HMA4_ARATH	sp|Q9SZW4|HMA2_ARATH Cadmium/zinc-transporting ATPase HMA2 OS=Arabidopsis thaliana GN=HMA2 PE=2 SV=1;sp|O64474|HMA4_ARATH Putative cadmium/zinc-transporting ATPase HMA4 OS=Arabidopsis thaliana GN=HMA4 PE=1 SV=2
Zm00001d052409	996	189.26	267.87	257.45	57.36	39.85	50.37	-2.681437556	7.83E-24	8.92E-22	uncharacterized protein LOC100275387 [Zea mays]<>AFW64698.1 hypothetical protein ZEAMMB73_469827 [Zea mays]	-	-	-	-	-	-	-	-	-	-
Zm00001d034897	924	377.57	233.23	126.96	52.32	50.84	39.91	-2.680802462	5.01E-18	3.69E-16	plastid-specific 30S ribosomal protein 1 [Zea mays]<>ACG42231.1 plastid-specific 30S ribosomal protein 1 [Zea mays]	GO:0005840;GO:0044238	ribosome;primary metabolic process	-	-	-	-	-	-	sp|P19954|PRSP1_SPIOL	sp|P19954|PRSP1_SPIOL Ribosome-binding factor PSRP1, chloroplastic OS=Spinacia oleracea GN=PSRP1 PE=1 SV=2
Zm00001d022390	1353	3.67	3.35	2.21	0.6	0.78	0.45	-2.680379062	2.88E-07	5.09E-06	uncharacterized LOC100191400 precursor [Zea mays]<>ACF78483.1 unknown [Zea mays]<>ACF85799.1 unknown [Zea mays]<>ACF87680.1 unknown [Zea mays]<>ACN26383.1 unknown [Zea mays]<>ACN28417.1 unknown [Zea mays]<>DAA63976.1 TPA: aspartic proteinase nepenthesin-1 [Zea mays]	GO:0006508;GO:0003677;GO:0030163;GO:0004190	proteolysis;DNA binding;protein catabolic process;aspartic-type endopeptidase activity	-	-	-	-	-	-	sp|O04496|AED3_ARATH	sp|O04496|AED3_ARATH Aspartyl protease AED3 OS=Arabidopsis thaliana GN=AED3 PE=1 SV=1
Zm00001d019250	1392	5.05	6.55	2.93	1.25	0.96	0.71	-2.671277265	1.29E-08	2.88E-07	cytokinin-N-glucosyltransferase 1 [Zea mays]<>DAA42417.1 TPA: cytokinin-N-glucosyltransferase 1 [Zea mays]	GO:0080043;GO:0009813;GO:0016758;GO:0043231;GO:0008152;GO:0080044;GO:0052696	quercetin 3-O-glucosyltransferase activity;flavonoid biosynthetic process;transferase activity, transferring hexosyl groups;intracellular membrane-bounded organelle;metabolic process;quercetin 7-O-glucosyltransferase activity;flavonoid glucuronidation	-	-	-	-	-	-	sp|Q8W2B7|BX8_MAIZE	sp|Q8W2B7|BX8_MAIZE DIMBOA UDP-glucosyltransferase BX8 OS=Zea mays GN=Bx8 PE=1 SV=1
Zm00001d014241	1494	3.6	1.98	2.06	0.24	0.51	0.8	-2.670476831	3.81E-06	5.40E-05	PREDICTED: myosin-15-like isoform X2 [Zea mays]	GO:0003774;GO:0016459;GO:0005524;GO:0000166;GO:0003779	motor activity;myosin complex;ATP binding;nucleotide binding;actin binding	K10357	MYO5	http://www.genome.jp/dbget-bin/www_bget?ko:K10357	-	-	-	sp|K7U9N8|OP1_MAIZE	sp|K7U9N8|OP1_MAIZE Protein OPAQUE1 OS=Zea mays GN=O1 PE=1 SV=1
Zm00001d011569	1098	310.02	314.08	255.63	64.68	62.43	52.8	-2.666547138	1.27E-42	4.39E-40	hypothetical protein SORBI_003G253300 [Sorghum bicolor]<>KXG33096.1 hypothetical protein SORBI_003G253300 [Sorghum bicolor]	-	-	K02116	atpI	http://www.genome.jp/dbget-bin/www_bget?ko:K02116	-	-	-	-	-
Zm00001d007267	842	1302.96	1446.09	1081.27	321.97	226.89	245.13	-2.652260664	3.01E-33	6.40E-31	PREDICTED: chlorophyll a-b binding protein CP26, chloroplastic [Setaria italica]<>KQK94101.1 hypothetical protein SETIT_026725mg [Setaria italica];light harvesting chlorophyll a/b binding protein 5 precursor [Zea mays]<>AAA64414.1 chlorophyll a/b-binding apoprotein CP26 precursor [Zea mays]<>DAA41882.1 TPA: chlorophyll a/b-binding apoprotein CP26 Precursor [Zea mays]	GO:0016020;GO:0009535;GO:0031409;GO:0009941;GO:0018298;GO:0009765;GO:0015979;GO:0009416;GO:0016021;GO:0005739;GO:0016168;GO:0009507;GO:0009768;GO:0010287;GO:0009579;GO:0046872;GO:0009522	membrane;chloroplast thylakoid membrane;pigment binding;chloroplast envelope;protein-chromophore linkage;photosynthesis, light harvesting;photosynthesis;response to light stimulus;integral component of membrane;mitochondrion;chlorophyll binding;chloroplast;photosynthesis, light harvesting in photosystem I;plastoglobule;thylakoid;metal ion binding;photosystem I	K08916	LHCB5	http://www.genome.jp/dbget-bin/www_bget?ko:K08916	Photosynthesis - antenna proteins	ko00196	-	sp|Q9XF89|CB5_ARATH	sp|Q9XF89|CB5_ARATH Chlorophyll a-b binding protein CP26, chloroplastic OS=Arabidopsis thaliana GN=LHCB5 PE=1 SV=1
Zm00001d000299	1278	40.99	53.96	49.56	11.6	7.17	11.78	-2.649973075	4.17E-21	4.02E-19	uncharacterized protein LOC100383322 [Zea mays]<>XP_008677599.1 PREDICTED: uncharacterized protein LOC100383322 isoform X1 [Zea mays]<>ACN33810.1 unknown [Zea mays]<>AFW60852.1 hypothetical protein ZEAMMB73_794473 [Zea mays]	GO:0005773	vacuole	-	-	-	-	-	-	-	-
Zm00001d009775	1599	0.9	1.92	0.82	0.22	0.3	0.23	-2.646579812	0.000372409	0.003231866	unknown [Zea mays]<>AFW81362.1 pepsin A [Zea mays]	GO:0006508;GO:0030163;GO:0004190	proteolysis;protein catabolic process;aspartic-type endopeptidase activity	-	-	-	-	-	-	sp|Q9LS40|ASPG1_ARATH	sp|Q9LS40|ASPG1_ARATH Protein ASPARTIC PROTEASE IN GUARD CELL 1 OS=Arabidopsis thaliana GN=ASPG1 PE=1 SV=1
Zm00001d044812	1806	8.6	8.04	5.63	1.01	1.42	2.21	-2.644042078	6.37E-14	3.13E-12	probable auxin efflux carrier component 1c [Zea mays]<>ABH09242.1 putative auxin efflux carrier [Zea mays]<>AFW85227.1 putative auxin efflux carrier [Zea mays]	GO:0016020;GO:0005783;GO:0009921;GO:0009926;GO:0048830;GO:0009734;GO:0005215;GO:0016021;GO:0005886;GO:0006810;GO:0055085;GO:0010252;GO:0010329	membrane;endoplasmic reticulum;auxin efflux carrier complex;auxin polar transport;adventitious root development;auxin-activated signaling pathway;transporter activity;integral component of membrane;plasma membrane;transport;transmembrane transport;auxin homeostasis;auxin efflux transmembrane transporter activity	K13947	PIN	http://www.genome.jp/dbget-bin/www_bget?ko:K13947	-	-	-	sp|Q67UL3|PIN1C_ORYSJ	sp|Q67UL3|PIN1C_ORYSJ Probable auxin efflux carrier component 1c OS=Oryza sativa subsp. japonica GN=PIN1C PE=2 SV=1
Zm00001d006293	2091	33.45	42.99	28.51	8.3	5.2	9.79	-2.640111471	1.90E-23	2.09E-21	NIN-like protein 1 [Zea mays]<>XP_008668122.1 PREDICTED: NIN-like protein 1 isoform X1 [Zea mays]<>XP_008668123.1 PREDICTED: NIN-like protein 1 isoform X1 [Zea mays]<>ACG43389.1 NIN-like protein 1 [Zea mays];PREDICTED: NIN-like protein 1 isoform X2 [Zea mays]<>DAA40695.1 TPA: putative plant regulator RWP-RK family protein [Zea mays]	-	-	-	-	-	-	-	-	sp|Q9LE38|NLP4_ARATH;sp|Q10S83|NLP1_ORYSJ	sp|Q9LE38|NLP4_ARATH Protein NLP4 OS=Arabidopsis thaliana GN=NLP4 PE=2 SV=1;sp|Q10S83|NLP1_ORYSJ Protein NLP1 OS=Oryza sativa subsp. japonica GN=NLP1 PE=2 SV=1
Zm00001d053974	912	17.87	8.91	14.18	3.54	1.12	3.98	-2.638883294	1.50E-08	3.31E-07	PREDICTED: uncharacterized protein LOC100279074 isoform X1 [Zea mays]<>XP_008677056.1 PREDICTED: uncharacterized protein LOC100279074 isoform X1 [Zea mays]<>AFW66679.1 hypothetical protein ZEAMMB73_267474 [Zea mays]	GO:0010207;GO:0009507	photosystem II assembly;chloroplast	-	-	-	-	-	-	sp|Q8H0W0|LPA3_ARATH	sp|Q8H0W0|LPA3_ARATH Protein LOW PSII ACCUMULATION 3, chloroplastic OS=Arabidopsis thaliana GN=LPA3 PE=1 SV=1
Zm00001d042620	429	304.41	315.78	303.67	88.39	47.33	54.57	-2.636138928	2.61E-19	2.14E-17	PREDICTED: uncharacterized protein LOC100192546 isoform X1 [Zea mays]<>XP_008672071.1 PREDICTED: uncharacterized protein LOC100192546 isoform X1 [Zea mays]<>XP_008672072.1 PREDICTED: uncharacterized protein LOC100192546 isoform X1 [Zea mays]<>ACF82771.1 unknown [Zea mays]<>ACG27527.1 NADH dehydrogenase I subunit N [Zea mays]<>ACG36911.1 NADH dehydrogenase I subunit N [Zea mays]<>ACN31301.1 unknow…	GO:0016020;GO:0009535;GO:0009941;GO:0016655;GO:0010258;GO:0009817;GO:0055114;GO:0005739;GO:0009507	membrane;chloroplast thylakoid membrane;chloroplast envelope;oxidoreductase activity, acting on NAD(P)H, quinone or similar compound as acceptor;NADH dehydrogenase complex (plastoquinone) assembly;defense response to fungus, incompatible interaction;oxidation-reduction process;mitochondrion;chloroplast	-	-	-	-	-	-	sp|Q9LVM2|NDHN_ARATH	sp|Q9LVM2|NDHN_ARATH NAD(P)H-quinone oxidoreductase subunit N, chloroplastic OS=Arabidopsis thaliana GN=ndhN PE=2 SV=1
Zm00001d026677	1159	196.9	263.51	254	58.48	36.02	56.39	-2.635967853	9.01E-24	1.02E-21	ATP binding protein [Zea mays]<>ACG30155.1 ATP binding protein [Zea mays]<>ACL53856.1 unknown [Zea mays]<>ACR36553.1 unknown [Zea mays]<>AFW59997.1 putative ACT-domain containing protein kinase family protein [Zea mays]	GO:0016310;GO:0016597;GO:0004672;GO:0008152;GO:0016301;GO:0006468;GO:0005524	phosphorylation;amino acid binding;protein kinase activity;metabolic process;kinase activity;protein phosphorylation;ATP binding	-	-	-	-	-	-	sp|Q8RWL6|STY17_ARATH;sp|O22558|STY8_ARATH	sp|Q8RWL6|STY17_ARATH Serine/threonine-protein kinase STY17 OS=Arabidopsis thaliana GN=STY17 PE=1 SV=1;sp|O22558|STY8_ARATH Serine/threonine-protein kinase STY8 OS=Arabidopsis thaliana GN=STY8 PE=1 SV=2
Zm00001d052520	960	9.9	4.98	0.81	0.99	1.13	0.95	-2.628649436	0.000259444	0.002357254	uncharacterized protein LOC100304397 [Zea mays]<>ACN25739.1 unknown [Zea mays]<>AFW64816.1 hypothetical protein ZEAMMB73_647372 [Zea mays]	-	-	-	-	-	-	-	-	-	-
Zm00001d029031	1223	87.89	106.88	67.08	18.45	12.54	21.21	-2.627884108	6.84E-28	1.05E-25	PREDICTED: cytochrome P450 714B3 isoform X1 [Zea mays]<>DAA45193.1 TPA: putative cytochrome P450 superfamily protein [Zea mays]	GO:0016020;GO:0020037;GO:0004497;GO:0005506;GO:0055114;GO:0016705;GO:0016021;GO:0016491;GO:0046872	membrane;heme binding;monooxygenase activity;iron ion binding;oxidation-reduction process;oxidoreductase activity, acting on paired donors, with incorporation or reduction of molecular oxygen;integral component of membrane;oxidoreductase activity;metal ion binding	-	-	-	-	-	KOG0157(QI)(Cytochrome P450 CYP4/CYP19/CYP26 subfamilies)	sp|B6SSW8|C14B3_MAIZE	sp|B6SSW8|C14B3_MAIZE Cytochrome P450 714B3 OS=Zea mays GN=CYP714B3 PE=2 SV=1
Zm00001d043299	384	194.47	137.13	71.55	31.89	16.66	32.54	-2.625565974	2.33E-12	9.16E-11	unknown [Zea mays]<>ACF88273.1 unknown [Zea mays]<>ACG30614.1 photosystem II reaction center W protein [Zea mays]<>DAA57403.1 TPA: hypothetical protein ZEAMMB73_527010 [Zea mays]	GO:0016020;GO:0015979;GO:0009523;GO:0016021;GO:0009507	membrane;photosynthesis;photosystem II;integral component of membrane;chloroplast	K02721	psbW	http://www.genome.jp/dbget-bin/www_bget?ko:K02721	Photosynthesis	ko00195	-	sp|Q5ZBY9|PSBW_ORYSJ	sp|Q5ZBY9|PSBW_ORYSJ Photosystem II reaction center W protein, chloroplastic OS=Oryza sativa subsp. japonica GN=PSBW PE=2 SV=1
Zm00001d001936	1275	5.59	6.12	3.17	1.45	0.62	1.03	-2.624143567	4.01E-08	8.19E-07	PREDICTED: uncharacterized protein LOC103645799 isoform X4 [Zea mays]<>DAA35498.1 TPA: putative MYB DNA-binding domain superfamily protein [Zea mays]	GO:0003677;GO:0006355;GO:0005634;GO:0006351	DNA binding;regulation of transcription, DNA-templated;nucleus;transcription, DNA-templated	-	-	-	-	-	-	sp|Q0WVU3|PHL5_ARATH	sp|Q0WVU3|PHL5_ARATH Myb family transcription factor PHL5 OS=Arabidopsis thaliana GN=PHL5 PE=2 SV=1
Zm00001d023317	2752	53.27	42.2	59.67	8.61	7.82	14.38	-2.62263476	6.21E-13	2.68E-11	PREDICTED: putative disease resistance RPP13-like protein 1 isoform X2 [Zea mays]<>AFW55933.1 disease resistance analog PIC20 [Zea mays];rust resistance protein [Zea mays]	GO:0043531	ADP binding	-	-	-	-	-	-	sp|Q9LRR5|DRL21_ARATH;sp|Q7XA40|RGA3_SOLBU;sp|Q9LRR4|R13L1_ARATH	sp|Q9LRR5|DRL21_ARATH Putative disease resistance protein At3g14460 OS=Arabidopsis thaliana GN=At3g14460 PE=3 SV=1;sp|Q7XA40|RGA3_SOLBU Putative disease resistance protein RGA3 OS=Solanum bulbocastanum GN=RGA3 PE=2 SV=2;sp|Q9LRR4|R13L1_ARATH Putative disease resistance RPP13-like protein 1 OS=Arabidopsis thaliana GN=RPPL1 PE=3 SV=1
Zm00001d014611	564	23.01	20.79	9.3	3	1.4	6.74	-2.619079167	1.69E-06	2.57E-05	phosphate import ATP-binding protein pstB 1 [Zea mays]<>ACG48860.1 phosphate import ATP-binding protein pstB 1 [Zea mays]	GO:0016020;GO:0010044;GO:0005515;GO:0016887;GO:0005524;GO:0012506;GO:0000166;GO:0005886;GO:0006810;GO:0015786;GO:0005774;GO:0005460	membrane;response to aluminum ion;protein binding;ATPase activity;ATP binding;vesicle membrane;nucleotide binding;plasma membrane;transport;UDP-glucose transport;vacuolar membrane;UDP-glucose transmembrane transporter activity	-	-	-	-	-	KOG0055(Q)(Multidrug/pheromone exporter, ABC superfamily)	sp|Q0D9V6|STAR1_ORYSJ	sp|Q0D9V6|STAR1_ORYSJ Protein STAR1 OS=Oryza sativa subsp. japonica GN=STAR1 PE=1 SV=1
Zm00001d034538	642	458.57	513.73	313.15	92.32	96.69	79	-2.614622324	5.05E-30	9.02E-28	PREDICTED: uncharacterized protein LOC103644215 [Zea mays]<>DAA52057.1 TPA: hypothetical protein ZEAMMB73_807203 [Zea mays]	GO:0016020;GO:0009535;GO:0050660;GO:0009055;GO:0052890;GO:0000062;GO:0055088;GO:0003995;GO:0033539;GO:0005506;GO:0005777;GO:0016021;GO:0009507;GO:0046872	membrane;chloroplast thylakoid membrane;flavin adenine dinucleotide binding;electron carrier activity;oxidoreductase activity, acting on the CH-CH group of donors, with a flavin as acceptor;fatty-acyl-CoA binding;lipid homeostasis;acyl-CoA dehydrogenase activity;fatty acid beta-oxidation using acyl-CoA dehydrogenase;iron ion binding;peroxisome;integral component of membrane;chloroplast;metal ion …	-	-	-	-	-	-	sp|P73068|RUBR_SYNY3	sp|P73068|RUBR_SYNY3 Rubredoxin OS=Synechocystis sp. (strain PCC 6803 / Kazusa) GN=rub PE=3 SV=1
Zm00001d032042	1674	4.69	2.78	1.97	1.1	0.49	0.35	-2.610285868	2.32E-06	3.43E-05	cytochrome P450 CYP78A53 [Zea mays]<>ACG29777.1 cytochrome P450 CYP78A53 [Zea mays]<>DAA48769.1 TPA: putative cytochrome P450 superfamily protein [Zea mays]	GO:0016020;GO:0020037;GO:0004497;GO:0016709;GO:0005506;GO:0055114;GO:0016705;GO:0044550;GO:0016021;GO:0016491;GO:0046872	membrane;heme binding;monooxygenase activity;oxidoreductase activity, acting on paired donors, with incorporation or reduction of molecular oxygen, NAD(P)H as one donor, and incorporation of one atom of oxygen;iron ion binding;oxidation-reduction process;oxidoreductase activity, acting on paired donors, with incorporation or reduction of molecular oxygen;secondary metabolite biosynthetic process;…	-	-	-	-	-	-	sp|Q9SLP1|C78A9_ARATH	sp|Q9SLP1|C78A9_ARATH Cytochrome P450 78A9 OS=Arabidopsis thaliana GN=CYP78A9 PE=2 SV=1
Zm00001d016134	681	3785.32	4323.5	4046.87	1065.72	772.96	754.75	-2.608877826	5.06E-28	7.83E-26	iron-sulfur protein 2 [Zea mays]<>ACF78827.1 unknown [Zea mays]<>ACF85909.1 unknown [Zea mays]<>ACG47356.1 cytochrome b6-f complex iron-sulfur subunit [Zea mays]<>AFW71089.1 iron-sulfur protein2 [Zea mays]	GO:0016020;GO:0051537;GO:0042651;GO:0009496;GO:0045158;GO:0015979;GO:0016679;GO:0055114;GO:0016021;GO:0016491;GO:0051536;GO:0046872	membrane;2 iron, 2 sulfur cluster binding;thylakoid membrane;plastoquinol--plastocyanin reductase activity;electron transporter, transferring electrons within cytochrome b6/f complex of photosystem II activity;photosynthesis;oxidoreductase activity, acting on diphenols and related substances as donors;oxidation-reduction process;integral component of membrane;oxidoreductase activity;iron-sulfur c…	K02636	petC	http://www.genome.jp/dbget-bin/www_bget?ko:K02636	Photosynthesis	ko00195	KOG1671(C)(Ubiquinol cytochrome c reductase, subunit RIP1)	sp|Q69S39|UCRIA_ORYSJ	sp|Q69S39|UCRIA_ORYSJ Cytochrome b6-f complex iron-sulfur subunit, chloroplastic OS=Oryza sativa subsp. japonica GN=petC PE=1 SV=1
Zm00001d046238	1674	1.07	0.61	0.9	0.21	0.16	0.18	-2.608412134	0.00105123	0.00787718	Protein DETOXIFICATION 51 [Dichanthelium oligosanthes]	GO:0016020;GO:0015297;GO:0006855;GO:0015238;GO:0016021;GO:0055085	membrane;antiporter activity;drug transmembrane transport;drug transmembrane transporter activity;integral component of membrane;transmembrane transport	K03327	TC.MATE,SLC47A,norM,mdtK,dinF	http://www.genome.jp/dbget-bin/www_bget?ko:K03327	-	-	KOG1347(R)(Uncharacterized membrane protein, predicted efflux pump)	sp|Q9SZE2|DTX51_ARATH	sp|Q9SZE2|DTX51_ARATH Protein DETOXIFICATION 51 OS=Arabidopsis thaliana GN=DTX51 PE=2 SV=1
Zm00001d012780	1074	16.57	37.21	31.83	7.03	4.38	7.56	-2.601436837	1.28E-11	4.58E-10	hypothetical protein SORBIDRAFT_03g033890 [Sorghum bicolor]<>EES03574.1 hypothetical protein SORBI_003G288200 [Sorghum bicolor]	GO:0080043;GO:0008152;GO:0016740;GO:0052696;GO:0009813;GO:0016758;GO:0043231;GO:0016757;GO:0080044	quercetin 3-O-glucosyltransferase activity;metabolic process;transferase activity;flavonoid glucuronidation;flavonoid biosynthetic process;transferase activity, transferring hexosyl groups;intracellular membrane-bounded organelle;transferase activity, transferring glycosyl groups;quercetin 7-O-glucosyltransferase activity	-	-	-	-	-	-	sp|A0A067YB04|UGT1_PUEML	sp|A0A067YB04|UGT1_PUEML UDP-glycosyltransferase 1 OS=Pueraria montana var. lobata GN=UGT1 PE=1 SV=1
Zm00001d027729	1065	109.03	81.37	59.81	19.28	15.61	17.86	-2.600069549	7.28E-30	1.25E-27	uncharacterized protein LOC100216780 [Zea mays]<>ACF82340.1 unknown [Zea mays]<>DAA43446.1 TPA: hypothetical protein ZEAMMB73_911884 [Zea mays]	GO:0003824;GO:0009536;GO:0005975;GO:0030246	catalytic activity;plastid;carbohydrate metabolic process;carbohydrate binding	-	-	-	-	-	-	sp|Q94AQ8|PNSB2_ARATH	sp|Q94AQ8|PNSB2_ARATH Photosynthetic NDH subunit of subcomplex B 2, chloroplastic OS=Arabidopsis thaliana GN=PNSB2 PE=2 SV=1
Zm00001d043614	1773	34.93	63.56	34.66	10.63	7.9	9.37	-2.593823827	3.62E-18	2.70E-16	uncharacterized protein LOC100382058 [Zea mays]<>ACN27715.1 unknown [Zea mays]<>DAA57835.1 TPA: hypothetical protein ZEAMMB73_990432 [Zea mays]	GO:0016020;GO:0005887;GO:0008272;GO:1902358;GO:0015116;GO:0016021;GO:0006810;GO:0055085;GO:0008271	membrane;integral component of plasma membrane;sulfate transport;sulfate transmembrane transport;sulfate transmembrane transporter activity;integral component of membrane;transport;transmembrane transport;secondary active sulfate transmembrane transporter activity	K17471	SULTR3	http://www.genome.jp/dbget-bin/www_bget?ko:K17471	-	-	KOG0236(P)(Sulfate/bicarbonate/oxalate exchanger SAT-1 and related transporters (SLC26 family))	sp|Q9SV13|SUT31_ARATH	sp|Q9SV13|SUT31_ARATH Sulfate transporter 3.1 OS=Arabidopsis thaliana GN=SULTR3;1 PE=2 SV=1
Zm00001d012791	1128	14.27	14.17	12.76	2.84	1.9	4.01	-2.591268568	4.70E-14	2.34E-12	uncharacterized protein LOC100194238 precursor [Zea mays]<>ACF81734.1 unknown [Zea mays]<>AFW85142.1 hypothetical protein ZEAMMB73_186505 [Zea mays]<>AMR36683.1 BURP10 [Zea mays];unknown [Zea mays]<>ACR35471.1 unknown [Zea mays]<>ACR35919.1 unknown [Zea mays]	GO:0005768;GO:0005802;GO:0005794	endosome;trans-Golgi network;Golgi apparatus	-	-	-	-	-	-	sp|Q942D4|BURP3_ORYSJ	sp|Q942D4|BURP3_ORYSJ BURP domain-containing protein 3 OS=Oryza sativa subsp. japonica GN=BURP3 PE=2 SV=1
Zm00001d023253	2268	1.72	2.43	1.39	0.45	0.29	0.47	-2.589458976	2.84E-07	5.03E-06	putative lectin-domain receptor-like protein kinase family protein [Zea mays]<>ACF78595.1 unknown [Zea mays]<>AFW55833.1 putative lectin-domain receptor-like protein kinase family protein [Zea mays]	GO:0016020;GO:0016310;GO:0004672;GO:0016301;GO:0006468;GO:0005524;GO:0000166;GO:0016021;GO:0030246;GO:0004674	membrane;phosphorylation;protein kinase activity;kinase activity;protein phosphorylation;ATP binding;nucleotide binding;integral component of membrane;carbohydrate binding;protein serine/threonine kinase activity	-	-	-	-	-	-	sp|Q2QRN7|CHARK_ORYSJ	sp|Q2QRN7|CHARK_ORYSJ Probable kinase CHARK OS=Oryza sativa subsp. japonica GN=CHARK PE=2 SV=1
Zm00001d001860	912	83.13	61.1	62.34	15.56	14.2	14.71	-2.583803563	3.53E-32	7.15E-30	uncharacterized protein LOC100274186 [Zea mays]<>ACF87509.1 unknown [Zea mays]<>DAA35397.1 TPA: hypothetical protein ZEAMMB73_800932 [Zea mays]	GO:0016787;GO:0009941;GO:0008152;GO:0009507;GO:0009570	hydrolase activity;chloroplast envelope;metabolic process;chloroplast;chloroplast stroma	-	-	-	-	-	KOG2914(R)(Predicted haloacid-halidohydrolase and related hydrolases)	sp|Q680K2|GPPL1_ARATH	sp|Q680K2|GPPL1_ARATH Haloacid dehalogenase-like hydrolase domain-containing protein At4g39970 OS=Arabidopsis thaliana GN=At4g39970 PE=2 SV=1
Zm00001d002626	1399	16.47	25.76	22.34	6.88	3.93	3.19	-2.578723337	4.75E-13	2.10E-11	cytochrome P450 87A3-like [Zea mays]<>XP_008669005.1 PREDICTED: cytochrome P450 87A3-like [Zea mays]<>ACG34279.1 cytochrome P450 CYP87A15 [Zea mays]	GO:0016020;GO:0016132;GO:0016125;GO:0020037;GO:0007275;GO:0004497;GO:0005506;GO:0055114;GO:0016705;GO:0016021;GO:0005739;GO:0016491;GO:0010268;GO:0046872	membrane;brassinosteroid biosynthetic process;sterol metabolic process;heme binding;multicellular organism development;monooxygenase activity;iron ion binding;oxidation-reduction process;oxidoreductase activity, acting on paired donors, with incorporation or reduction of molecular oxygen;integral component of membrane;mitochondrion;oxidoreductase activity;brassinosteroid homeostasis;metal ion bin…	-	-	-	-	-	-	sp|Q7XU38|C87A3_ORYSJ	sp|Q7XU38|C87A3_ORYSJ Cytochrome P450 87A3 OS=Oryza sativa subsp. japonica GN=CYP87A3 PE=2 SV=3
Zm00001d042049	1142	1465.43	1780.95	1298.8	411.12	272.7	333.49	-2.578454261	2.04E-27	3.02E-25	ferredoxin [Zea mays]<>BAA88237.1 ferredoxin [Zea mays]<>DAA55765.1 TPA: ferredoxin--NADP reductase, leaf isozyme [Zea mays]<>DAA55766.1 TPA: ferredoxin--NADP reductase, leaf isozyme [Zea mays]	GO:0055114;GO:0000166;GO:0016491;GO:0004324	oxidation-reduction process;nucleotide binding;oxidoreductase activity;ferredoxin-NADP+ reductase activity	K02641	petH	http://www.genome.jp/dbget-bin/www_bget?ko:K02641	Photosynthesis	ko00195	KOG1158(C)(NADP/FAD dependent oxidoreductase)	sp|P41344|FENR1_ORYSJ	sp|P41344|FENR1_ORYSJ Ferredoxin--NADP reductase, leaf isozyme, chloroplastic OS=Oryza sativa subsp. japonica GN=Os06g0107700 PE=2 SV=1
Zm00001d018157	810	577.79	671.2	571.15	159.37	126.8	109.57	-2.577279793	1.52E-27	2.27E-25	unknown [Zea mays]	GO:0016020;GO:0009535;GO:0031409;GO:0009941;GO:0018298;GO:0009765;GO:0015979;GO:0009416;GO:0016021;GO:0016168;GO:0009507;GO:0009768;GO:0010287;GO:0009579;GO:0046872;GO:0009522	membrane;chloroplast thylakoid membrane;pigment binding;chloroplast envelope;protein-chromophore linkage;photosynthesis, light harvesting;photosynthesis;response to light stimulus;integral component of membrane;chlorophyll binding;chloroplast;photosynthesis, light harvesting in photosystem I;plastoglobule;thylakoid;metal ion binding;photosystem I	K08911	LHCA5	http://www.genome.jp/dbget-bin/www_bget?ko:K08911	Photosynthesis - antenna proteins	ko00196	-	sp|Q9C639|LHCA5_ARATH	sp|Q9C639|LHCA5_ARATH Photosystem I chlorophyll a/b-binding protein 5, chloroplastic OS=Arabidopsis thaliana GN=LHCA5 PE=1 SV=1
Zm00001d001820	1164	295	112.58	56.6	31.83	22.19	42.32	-2.575432868	7.39E-10	2.04E-08	protochlorophyllide reductase 1 [Zea mays]<>DAA35342.1 TPA: protochlorophyllide reductase-like protein [Zea mays];PREDICTED: protochlorophyllide reductase1 isoform X1 [Zea mays]<>DAA35341.1 TPA: protochlorophyllide reductase-like protein [Zea mays]	GO:0009536;GO:0015979;GO:0055114;GO:0009507;GO:0015995;GO:0016491;GO:0016630	plastid;photosynthesis;oxidation-reduction process;chloroplast;chlorophyll biosynthetic process;oxidoreductase activity;protochlorophyllide reductase activity	K00218	E1.3.1.33,por	http://www.genome.jp/dbget-bin/www_bget?ko:K00218	Porphyrin and chlorophyll metabolism	ko00860	KOG1208(Q)(Dehydrogenases with different specificities (related to short-chain alcohol dehydrogenases))	sp|Q7XKF3|PORA_ORYSJ	sp|Q7XKF3|PORA_ORYSJ Protochlorophyllide reductase A, chloroplastic OS=Oryza sativa subsp. japonica GN=PORA PE=2 SV=1
Zm00001d024621	924	7.84	4.42	4.05	0.96	1.74	0.27	-2.572582871	0.000263573	0.002391168	phloem-specific lectin [Zea mays]<>ACG45631.1 phloem-specific lectin [Zea mays]	GO:0030246	carbohydrate binding	-	-	-	-	-	-	sp|Q9ZVR5|PP2B2_ARATH	sp|Q9ZVR5|PP2B2_ARATH Putative F-box protein PP2-B2 OS=Arabidopsis thaliana GN=PP2B2 PE=4 SV=2
Zm00001d013033	585	165.95	226.87	209.52	82.6	50.72	33.84	-2.56437944	4.67E-20	4.09E-18	uncharacterized protein LOC100277775 [Zea mays]<>ACG42615.1 hypothetical protein [Zea mays]<>AFW67265.1 hypothetical protein ZEAMMB73_487210 [Zea mays]	-	-	-	-	-	-	-	-	sp|Q8L9X2|RBCX2_ARATH	sp|Q8L9X2|RBCX2_ARATH Chaperonin-like RbcX protein 2, chloroplastic OS=Arabidopsis thaliana GN=RBCX2 PE=1 SV=1
Zm00001d032385	1341	249.37	100.07	143.59	26.61	31.49	50.14	-2.563536633	1.08E-19	9.20E-18	PREDICTED: glucose-1-phosphate adenylyltransferase small subunit [Zea mays]<>XP_008664735.1 PREDICTED: glucose-1-phosphate adenylyltransferase small subunit [Zea mays]<>AAK69628.1 ADP-glucose pyrophosphorylase small subunit [Zea mays]<>DAA49237.1 TPA: glucose-1-phosphate adenylyltransferase small subunit (ADP-glucose pyrophosphorylase) isoform 1 [Zea mays]<>DAA49238.1 TPA: glucose-1-phosphate ade…	GO:0008878;GO:0009058;GO:0019252;GO:0005978;GO:0009536;GO:0016740;GO:0005524;GO:0000166;GO:0009507;GO:0016779	glucose-1-phosphate adenylyltransferase activity;biosynthetic process;starch biosynthetic process;glycogen biosynthetic process;plastid;transferase activity;ATP binding;nucleotide binding;chloroplast;nucleotidyltransferase activity	K00975	glgC	http://www.genome.jp/dbget-bin/www_bget?ko:K00975	Amino sugar and nucleotide sugar metabolism;Starch and sucrose metabolism	ko00520,ko00500	KOG1322(M)(GDP-mannose pyrophosphorylase/mannose-1-phosphate guanylyltransferase)	sp|P30523|GLGS_WHEAT;sp|P55238|GLGS_HORVU	sp|P30523|GLGS_WHEAT Glucose-1-phosphate adenylyltransferase small subunit, chloroplastic/amyloplastic OS=Triticum aestivum GN=AGP-S PE=2 SV=1;sp|P55238|GLGS_HORVU Glucose-1-phosphate adenylyltransferase small subunit, chloroplastic/amyloplastic OS=Hordeum vulgare PE=2 SV=1
Zm00001d030762	582	194.19	121.23	64.99	29.53	27.16	23.28	-2.561137768	5.27E-15	2.91E-13	uncharacterized protein LOC100273400 [Zea mays]<>ACF86039.1 unknown [Zea mays]<>DAA47160.1 TPA: hypothetical protein ZEAMMB73_504064 [Zea mays]	GO:0016020;GO:0016021	membrane;integral component of membrane	-	-	-	-	-	-	-	-
Zm00001d042812	1572	43.06	32.33	25.29	9.04	6.17	6.61	-2.560375415	1.57E-23	1.76E-21	PREDICTED: uncharacterized protein LOC100275225 isoform X1 [Zea mays]<>DAA56777.1 TPA: hypothetical protein ZEAMMB73_571717 [Zea mays]	GO:0009536;GO:0004601	plastid;peroxidase activity	-	-	-	-	-	-	-	-
Zm00001d029519	1575	94.97	130.82	103.72	26.24	21.87	25.58	-2.556381257	3.89E-28	6.05E-26	putative cytochrome P450 superfamily protein [Zea mays]<>ACF84991.1 unknown [Zea mays]<>DAA45800.1 TPA: putative cytochrome P450 superfamily protein [Zea mays]	GO:0016020;GO:0020037;GO:0004497;GO:0016709;GO:0005506;GO:0055114;GO:0016705;GO:0044550;GO:0016021;GO:0016491;GO:0046872	membrane;heme binding;monooxygenase activity;oxidoreductase activity, acting on paired donors, with incorporation or reduction of molecular oxygen, NAD(P)H as one donor, and incorporation of one atom of oxygen;iron ion binding;oxidation-reduction process;oxidoreductase activity, acting on paired donors, with incorporation or reduction of molecular oxygen;secondary metabolite biosynthetic process;…	-	-	-	-	-	-	sp|Q0JF01|C99A3_ORYSJ	sp|Q0JF01|C99A3_ORYSJ 9-beta-pimara-7,15-diene oxidase OS=Oryza sativa subsp. japonica GN=CYP99A3 PE=1 SV=1
Zm00001d013364	2250	3.36	6.31	3.63	1.3	0.61	1.07	-2.546691429	2.50E-09	6.36E-08	PREDICTED: calcium permeable stress-gated cation channel 1-like [Zea mays]<>XP_008644542.1 PREDICTED: calcium permeable stress-gated cation channel 1-like [Zea mays]<>AFW67743.1 hypothetical protein ZEAMMB73_500032 [Zea mays]	GO:0016020;GO:0016021	membrane;integral component of membrane	-	-	-	-	-	KOG1134(R)(Uncharacterized conserved protein)	sp|F4IBD7|CSCLA_ARATH;sp|Q94A87|CSCL9_ARATH	sp|F4IBD7|CSCLA_ARATH CSC1-like protein RXW8 OS=Arabidopsis thaliana GN=RXW8 PE=2 SV=1;sp|Q94A87|CSCL9_ARATH CSC1-like protein At1g10090 OS=Arabidopsis thaliana GN=At1g10090 PE=1 SV=1
Zm00001d003559	2283	191.36	341.7	208.29	68.23	43.77	55.34	-2.54295023	9.71E-19	7.55E-17	unknown [Zea mays]<>DAA37627.1 TPA: ferric reductase-like transmembrane component [Zea mays]	GO:0016020;GO:0000293;GO:0005506;GO:0055114;GO:0016021;GO:0016491	membrane;ferric-chelate reductase activity;iron ion binding;oxidation-reduction process;integral component of membrane;oxidoreductase activity	-	-	-	-	-	KOG0039(PQ)(Ferric reductase, NADH/NADPH oxidase and related proteins)	sp|Q3KTM0|FRO7_ARATH	sp|Q3KTM0|FRO7_ARATH Ferric reduction oxidase 7, chloroplastic OS=Arabidopsis thaliana GN=FRO7 PE=2 SV=1
Zm00001d019590	516	5.69	8.52	8.8	1.02	1.64	2.61	-2.541538015	7.67E-05	0.000811274	uncharacterized protein LOC100276374 [Zea mays]<>ACG33790.1 hypothetical protein [Zea mays]<>DAA51107.1 TPA: hypothetical protein ZEAMMB73_812705 [Zea mays]	-	-	K14963	WDR5,SWD3,CPS30	http://www.genome.jp/dbget-bin/www_bget?ko:K14963	-	-	KOG0266(R)(WD40 repeat-containing protein)	sp|Q9M2Z2|WDR5A_ARATH	sp|Q9M2Z2|WDR5A_ARATH COMPASS-like H3K4 histone methylase component WDR5A OS=Arabidopsis thaliana GN=WDR5A PE=1 SV=1
Zm00001d018001	1130	15.52	13.77	12.6	3.34	3.22	3.37	-2.53609605	6.01E-18	4.38E-16	PREDICTED: LOC100282103 isoform X1 [Zea mays];unknown [Zea mays];unknown [Zea mays]<>ACN34637.1 unknown [Zea mays]<>ACR35941.1 unknown [Zea mays]	GO:0016020;GO:0005215;GO:0016021;GO:0006810;GO:0055085	membrane;transporter activity;integral component of membrane;transport;transmembrane transport	K14611	SLC23A1_2,SVCT1_2	http://www.genome.jp/dbget-bin/www_bget?ko:K14611	-	-	KOG1292(F)(Xanthine/uracil transporters)	sp|Q27GI3|NAT6_ARATH	sp|Q27GI3|NAT6_ARATH Nucleobase-ascorbate transporter 6 OS=Arabidopsis thaliana GN=NAT6 PE=2 SV=2
Zm00001d019249	1165	32.69	36.09	35.7	9.35	6.91	8.65	-2.533110299	4.60E-24	5.32E-22	PREDICTED: uncharacterized protein LOC103648205 [Zea mays]<>XP_008670914.1 PREDICTED: uncharacterized protein LOC103648205 [Zea mays]<>DAA42414.1 TPA: hypothetical protein ZEAMMB73_803180 [Zea mays]<>DAA42415.1 TPA: hypothetical protein ZEAMMB73_803180 [Zea mays]<>DAA42416.1 TPA: hypothetical protein ZEAMMB73_803180 [Zea mays]	GO:0016020;GO:0016021	membrane;integral component of membrane	-	-	-	-	-	-	sp|B9DFK5|RETIC_ARATH;sp|Q9FGP9|RER1_ARATH	sp|B9DFK5|RETIC_ARATH Protein RETICULATA, chloroplastic OS=Arabidopsis thaliana GN=RE PE=1 SV=1;sp|Q9FGP9|RER1_ARATH Protein RETICULATA-RELATED 1, chloroplastic OS=Arabidopsis thaliana GN=RER1 PE=1 SV=1
Zm00001d028670	702	813.63	1010.6	905.64	264	183.01	169.86	-2.526291526	3.03E-22	3.10E-20	hypothetical protein SORBI_001G415400 [Sorghum bicolor]	GO:0009535;GO:0019898;GO:0009654;GO:0015979;GO:0009523;GO:0009507;GO:0009579;GO:0005509	chloroplast thylakoid membrane;extrinsic component of membrane;photosystem II oxygen evolving complex;photosynthesis;photosystem II;chloroplast;thylakoid;calcium ion binding	-	-	-	-	-	-	sp|O80634|PNSL1_ARATH	sp|O80634|PNSL1_ARATH Photosynthetic NDH subunit of lumenal location 1, chloroplastic OS=Arabidopsis thaliana GN=PNSL1 PE=1 SV=2
Zm00001d000270	1416	146.43	42.92	271.36	7.85	12.75	11.53	-2.52464397	4.85E-08	9.80E-07	ATP synthase CF0 subunit I (chloroplast) [Lecomtella madagascariensis]<>CCO06425.1 ATP synthase CF0 subunit I (chloroplast) [Lecomtella madagascariensis]; AltName: Full=Plastid-encoded RNA polymerase subunit beta''; AltName: Full=F-ATPase subunit alpha<>A1E9S1.1 RecName: Full=ATP synthase subunit alpha, chloroplastic; AltName: Full=PEP;RNA polymerase beta subunit (chloroplast) [Hyparrhenia subplu…	GO:0016020;GO:0009535;GO:0015935;GO:0016787;GO:0003735;GO:0015078;GO:0046933;GO:0045261;GO:0005622;GO:0003899;GO:0016820;GO:0006412;GO:0016740;GO:0009536;GO:0005840;GO:0046034;GO:0003677;GO:0000428;GO:0005524;GO:0006754;GO:0000166;GO:0016021;GO:0005739;GO:0015992;GO:0005886;GO:0046961;GO:0009507;GO:0006810;GO:0032549;GO:0005763;GO:0016779;GO:0006351;GO:0006811;GO:0009579;GO:0015986;GO:0015991;GO:…	membrane;chloroplast thylakoid membrane;small ribosomal subunit;hydrolase activity;structural constituent of ribosome;hydrogen ion transmembrane transporter activity;proton-transporting ATP synthase activity, rotational mechanism;proton-transporting ATP synthase complex, catalytic core F(1);intracellular;DNA-directed 5'-3' RNA polymerase activity;hydrolase activity, acting on acid anhydrides, cat…	K02967;K03043;K03046;K02111;K02109	RP-S2,MRPS2,rpsB;rpoB;rpoC;ATPF1A,atpA;ATPF0B,atpF	http://www.genome.jp/dbget-bin/www_bget?ko:K02967;http://www.genome.jp/dbget-bin/www_bget?ko:K03043;http://www.genome.jp/dbget-bin/www_bget?ko:K03046;http://www.genome.jp/dbget-bin/www_bget?ko:K02111;http://www.genome.jp/dbget-bin/www_bget?ko:K02109	Oxidative phosphorylation;Photosynthesis;RNA polymerase;Purine metabolism;Pyrimidine metabolism;Ribosome	ko00190,ko00195,ko03020,ko00230,ko00240,ko03010	KOG0214(K)(RNA polymerase II, second largest subunit);KOG0832(J)(Mitochondrial/chloroplast ribosomal protein S2);KOG1353(C)(F0F1-type ATP synthase, alpha subunit);KOG0260(K)(RNA polymerase II, large subunit)	sp|A8Y9G2|RPOC2_LOLPR;sp|P16037|RR2_MAIZE;sp|P0C156|ATPF_SACHY;sp|P16023|RPOB_MAIZE;sp|A1E9S1|ATPA_SORBI;sp|P16025|RPOC2_MAIZE	sp|A8Y9G2|RPOC2_LOLPR DNA-directed RNA polymerase subunit beta'' OS=Lolium perenne GN=rpoC2 PE=3 SV=1;sp|P16037|RR2_MAIZE 30S ribosomal protein S2, chloroplastic OS=Zea mays GN=rps2 PE=3 SV=1;sp|P0C156|ATPF_SACHY ATP synthase subunit b, chloroplastic OS=Saccharum hybrid GN=atpF PE=3 SV=1;sp|P16023|RPOB_MAIZE DNA-directed RNA polymerase subunit beta OS=Zea mays GN=rpoB PE=3 SV=1;sp|A1E9S1|ATPA_SOR…
Zm00001d010039	1238	22.03	37.1	19.59	6.56	4.36	6.4	-2.522813805	5.59E-16	3.37E-14	hypothetical protein SORBIDRAFT_09g008170 [Sorghum bicolor]<>EES19278.1 hypothetical protein SORBI_009G088700 [Sorghum bicolor];cellulase containing protein precursor [Zea mays]<>ACG40334.1 cellulase containing protein [Zea mays]<>AFW81667.1 cellulase containing protein [Zea mays]	GO:0051015;GO:0007015;GO:0016787;GO:0008152;GO:0030674;GO:0004553;GO:0005975;GO:0016798	actin filament binding;actin filament organization;hydrolase activity;metabolic process;protein binding, bridging;hydrolase activity, hydrolyzing O-glycosyl compounds;carbohydrate metabolic process;hydrolase activity, acting on glycosyl bonds	-	-	-	-	-	-	sp|Q5B5X8|EXGA_EMENI	sp|Q5B5X8|EXGA_EMENI Probable glucan 1,3-beta-glucosidase A OS=Emericella nidulans (strain FGSC A4 / ATCC 38163 / CBS 112.46 / NRRL 194 / M139) GN=exgA PE=3 SV=2
Zm00001d021841	570	12.47	21.53	8.79	3.3	3.45	2.76	-2.522550746	2.80E-07	4.96E-06	uncharacterized protein LOC100275464 [Zea mays]<>ACG28205.1 hypothetical protein [Zea mays]	GO:0009536	plastid	-	-	-	-	-	-	sp|Q8L9X2|RBCX2_ARATH	sp|Q8L9X2|RBCX2_ARATH Chaperonin-like RbcX protein 2, chloroplastic OS=Arabidopsis thaliana GN=RBCX2 PE=1 SV=1
Zm00001d034564	2289	125.99	128.91	86.85	28.74	22.16	26.42	-2.515034942	1.23E-34	2.92E-32	PREDICTED: probable galactinol--sucrose galactosyltransferase 2 [Zea mays]	GO:0003824	catalytic activity	K06617	E2.4.1.82	http://www.genome.jp/dbget-bin/www_bget?ko:K06617	Galactose metabolism	ko00052	-	sp|Q94A08|RFS2_ARATH	sp|Q94A08|RFS2_ARATH Probable galactinol--sucrose galactosyltransferase 2 OS=Arabidopsis thaliana GN=RFS2 PE=2 SV=2
Zm00001d018623	783	227.61	216.13	175.4	54.56	40.12	45.31	-2.512648906	2.94E-33	6.30E-31	oxygen evolving enhancer protein 3 containing protein [Zea mays]<>ACF85262.1 unknown [Zea mays]<>ACG48907.1 oxygen evolving enhancer protein 3 containing protein [Zea mays]<>DAA59343.1 TPA: oxygen evolving enhancer protein 3 containing protein [Zea mays]	GO:0009535;GO:0019898;GO:0009534;GO:0009654;GO:0009344;GO:0015979;GO:0009523;GO:0045156;GO:0009507;GO:0005509;GO:0009767	chloroplast thylakoid membrane;extrinsic component of membrane;chloroplast thylakoid;photosystem II oxygen evolving complex;nitrite reductase complex [NAD(P)H];photosynthesis;photosystem II;electron transporter, transferring electrons within the cyclic electron transport pathway of photosynthesis activity;chloroplast;calcium ion binding;photosynthetic electron transport chain	K08901	psbQ	http://www.genome.jp/dbget-bin/www_bget?ko:K08901	Photosynthesis	ko00195	-	sp|Q9SGH4|PNSL3_ARATH	sp|Q9SGH4|PNSL3_ARATH Photosynthetic NDH subunit of lumenal location 3, chloroplastic OS=Arabidopsis thaliana GN=PNSL3 PE=1 SV=1
Zm00001d012287	621	195.39	254.21	226.92	59.31	45.61	50.32	-2.509938684	2.61E-24	3.07E-22	uncharacterized protein LOC100381396 [Zea mays]<>AFW84476.1 hypothetical protein ZEAMMB73_877839 [Zea mays]	GO:0009535;GO:0009507;GO:0009570	chloroplast thylakoid membrane;chloroplast;chloroplast stroma	-	-	-	-	-	-	-	-
Zm00001d052827	1149	7.68	12.62	9.38	2.44	1.15	3.37	-2.509890169	7.09E-09	1.65E-07	jasmonate O-methyltransferase [Zea mays]<>ACF86200.1 unknown [Zea mays]<>AFW65144.1 jasmonate O-methyltransferase [Zea mays]	GO:0008168;GO:0032259;GO:0016740	methyltransferase activity;methylation;transferase activity	K08241	E2.1.1.141	http://www.genome.jp/dbget-bin/www_bget?ko:K08241	alpha-Linolenic acid metabolism	ko00592	-	sp|D9J0Z7|AAMT1_MAIZE	sp|D9J0Z7|AAMT1_MAIZE Anthranilate O-methyltransferase 1 OS=Zea mays GN=AAMT1 PE=1 SV=1
Zm00001d049179	1066	156.66	127.02	63.93	19.56	15.1	38.89	-2.509275378	3.86E-15	2.16E-13	AltName: Full=Protein BENZOXAZINONE SYNTHESIS 7<>ABY59051.1 O-methyltransferase BX7 [Zea mays];O-methyltransferase ZRP4 [Zea mays]; AltName: Full=2,4,7-trihydroxy-1,4-benzoxazin-3-one-glucoside 7-O-methyltransferase;TRIBOA-glucoside O-methyltransferase BX7 [Zea mays]<>B1P123.1 RecName: Full=TRIBOA-glucoside O-methyltransferase BX7	GO:0008757;GO:0008168;GO:0046983;GO:0008171;GO:0032259;GO:0019438;GO:0016740	S-adenosylmethionine-dependent methyltransferase activity;methyltransferase activity;protein dimerization activity;O-methyltransferase activity;methylation;aromatic compound biosynthetic process;transferase activity	K13230	BX7	http://www.genome.jp/dbget-bin/www_bget?ko:K13230	Benzoxazinoid biosynthesis	ko00402	-	sp|B1P123|BX7_MAIZE	sp|B1P123|BX7_MAIZE TRIBOA-glucoside O-methyltransferase BX7 OS=Zea mays GN=BX7 PE=1 SV=1
Zm00001d049081	1650	9.5	16.74	9.45	2.88	2.36	2.99	-2.508389311	1.30E-13	6.11E-12	hypothetical protein SORBI_005G105300 [Sorghum bicolor]<>KXG28269.1 hypothetical protein SORBI_005G105300 [Sorghum bicolor]	GO:0016020;GO:0016021	membrane;integral component of membrane	-	-	-	-	-	-	-	-
Zm00001d015053	1746	1.05	1.36	1.6	0.44	0.15	0.33	-2.503113662	0.000219236	0.002037939	terpene synthase 2 [Zea mays]<>AAX99149.1 terpene synthase 2 [Zea mays]<>AFW69883.1 terpene synthase 2 [Zea mays]	GO:0008152;GO:0000287;GO:0016829;GO:0010333;GO:0046872	metabolic process;magnesium ion binding;lyase activity;terpene synthase activity;metal ion binding	K15086	TPS14	http://www.genome.jp/dbget-bin/www_bget?ko:K15086	Monoterpenoid biosynthesis	ko00902	-	sp|Q6ZH94|LINS_ORYSJ	sp|Q6ZH94|LINS_ORYSJ S-(+)-linalool synthase, chloroplastic OS=Oryza sativa subsp. japonica GN=LIS PE=2 SV=1
Zm00001d046281	795	8	2.33	1.56	0.64	1.25	0.67	-2.49869529	0.000963701	0.007302884	PREDICTED: uncharacterized protein LOC103638588 [Zea mays]<>AFW86935.1 hypothetical protein ZEAMMB73_798565 [Zea mays]	-	-	-	-	-	-	-	-	-	-
Zm00001d025303	1287	11.84	15.18	11.27	2.11	1.7	4.73	-2.498479086	1.47E-17	1.03E-15	potassium transporter 1-like [Zea mays]<>XP_008663171.1 PREDICTED: potassium transporter 1-like [Zea mays]<>XP_008663172.1 PREDICTED: potassium transporter 1-like [Zea mays]<>AFW58142.1 hypothetical protein ZEAMMB73_219692 [Zea mays]<>AHH35059.1 high-affinity potassium transporter [Zea mays]	GO:0016020;GO:0006813;GO:0016021;GO:0015079;GO:0006811;GO:0071805	membrane;potassium ion transport;integral component of membrane;potassium ion transmembrane transporter activity;ion transport;potassium ion transmembrane transport	K03549	kup	http://www.genome.jp/dbget-bin/www_bget?ko:K03549	-	-	-	sp|Q6H4M2|HAK19_ORYSJ	sp|Q6H4M2|HAK19_ORYSJ Potassium transporter 19 OS=Oryza sativa subsp. japonica GN=HAK19 PE=2 SV=1
Zm00001d026337	2583	89.25	128.07	90.15	30.5	28.88	17.89	-2.497350178	3.75E-34	8.46E-32	PREDICTED: starch synthase 3, chloroplastic/amyloplastic-like [Setaria italica]<>KQK99002.1 hypothetical protein SETIT_009214mg [Setaria italica];starch synthase IIIb-1 precursor [Zea mays]<>ABP35815.1 starch synthase IIIb-1 precursor [Zea mays];PREDICTED: starch synthase IIIb-1 precursor isoform X1 [Zea mays]	GO:0009536;GO:0004373;GO:2001070	plastid;glycogen (starch) synthase activity;starch binding	-	-	-	-	-	-	sp|F4IAG2|SSY3_ARATH;sp|Q43846|SSY3_SOLTU	sp|F4IAG2|SSY3_ARATH Starch synthase 3, chloroplastic/amyloplastic OS=Arabidopsis thaliana GN=SS3 PE=1 SV=1;sp|Q43846|SSY3_SOLTU Soluble starch synthase 3, chloroplastic/amyloplastic OS=Solanum tuberosum GN=SS3 PE=1 SV=1
Zm00001d025831	1497	56.19	52.21	34.16	11.97	10.85	9.55	-2.493953096	6.73E-26	8.80E-24	uncharacterized protein LOC100272903 [Zea mays]<>ACF84745.1 unknown [Zea mays]<>AFW58821.1 hypothetical protein ZEAMMB73_636934 [Zea mays]	GO:0016020;GO:0008519;GO:0005887;GO:0072488;GO:0019740;GO:0015695;GO:0015696;GO:0016021;GO:0006810	membrane;ammonium transmembrane transporter activity;integral component of plasma membrane;ammonium transmembrane transport;nitrogen utilization;organic cation transport;ammonium transport;integral component of membrane;transport	K03320	amt,AMT,MEP	http://www.genome.jp/dbget-bin/www_bget?ko:K03320	-	-	KOG0682(P)(Ammonia permease)	sp|Q7XQ12|AMT11_ORYSJ	sp|Q7XQ12|AMT11_ORYSJ Ammonium transporter 1 member 1 OS=Oryza sativa subsp. japonica GN=AMT1-1 PE=2 SV=1
Zm00001d031951	748	47.64	10.71	9.62	5.73	6.35	5.58	-2.490250715	2.61E-05	0.000306707	uncharacterized protein LOC100272476 [Zea mays]<>XP_008664567.1 PREDICTED: uncharacterized protein LOC103643193 [Zea mays]<>ACF83553.1 unknown [Zea mays]<>ACG42658.1 glutathione S-transferase, N-terminal domain containing protein [Zea mays]<>DAA48655.1 TPA: glutathione S-transferase domain containing protein [Zea mays]<>DAA48668.1 TPA: glutathione S-transferase domain containing protein [Zea mays]	GO:0016020;GO:0005737;GO:0045454;GO:0004364;GO:0009055;GO:0006749;GO:0016740;GO:0015035;GO:0016021;GO:0005739	membrane;cytoplasm;cell redox homeostasis;glutathione transferase activity;electron carrier activity;glutathione metabolic process;transferase activity;protein disulfide oxidoreductase activity;integral component of membrane;mitochondrion	-	-	-	-	-	-	-	-
Zm00001d053925	870	65.2	18.8	11.15	9.69	5.04	5.81	-2.487924109	1.06E-06	1.68E-05	uncharacterized protein LOC100278290 precursor [Zea mays]<>ACG44905.1 hypothetical protein [Zea mays]<>AFW66596.1 hypothetical protein ZEAMMB73_310361 [Zea mays]	GO:0016020;GO:0016021	membrane;integral component of membrane	-	-	-	-	-	-	-	-
Zm00001d010231	1437	12.23	22.8	14.25	2.82	2.29	6.72	-2.484636313	2.32E-09	5.94E-08	amino acid carrier [Zea mays]<>AFW81885.1 amino acid carrier [Zea mays]	GO:0016020;GO:0003333;GO:0016021;GO:0005886;GO:0015171	membrane;amino acid transmembrane transport;integral component of membrane;plasma membrane;amino acid transmembrane transporter activity	-	-	-	-	-	-	sp|Q39134|AAP3_ARATH	sp|Q39134|AAP3_ARATH Amino acid permease 3 OS=Arabidopsis thaliana GN=AAP3 PE=1 SV=2
Zm00001d011183	1065	1582.86	1663.26	1239.62	393.69	323.72	320.42	-2.481189803	1.15E-35	2.86E-33	Flags: Precursor<>AAA96738.1 thiamine biosynthetic enzyme [Zea mays]<>ACF86401.1 unknown [Zea mays]<>AFW83048.1 thiazole biosynthetic enzyme 1-1, Precursor [Zea mays];thiamine thiazole synthase 1, chloroplastic precursor [Zea mays]<>Q41738.1 RecName: Full=Thiamine thiazole synthase 1, chloroplastic; AltName: Full=Thiazole biosynthetic enzyme 1	GO:0009536;GO:0006950;GO:0055114;GO:0009228;GO:0005829;GO:0009507;GO:0016491;GO:0052837;GO:0046872;GO:0009570	plastid;response to stress;oxidation-reduction process;thiamine biosynthetic process;cytosol;chloroplast;oxidoreductase activity;thiazole biosynthetic process;metal ion binding;chloroplast stroma	K03146	THI4,THI1	http://www.genome.jp/dbget-bin/www_bget?ko:K03146	Thiamine metabolism	ko00730	-	sp|Q41738|THI41_MAIZE	sp|Q41738|THI41_MAIZE Thiamine thiazole synthase 1, chloroplastic OS=Zea mays GN=THI1-1 PE=2 SV=1
Zm00001d025860	1128	276.24	294.43	235.29	74.72	61.66	50.2	-2.480437848	1.55E-26	2.16E-24	hypothetical protein SORBIDRAFT_06g022600 [Sorghum bicolor]	GO:0016020;GO:0016021	membrane;integral component of membrane	-	-	-	-	-	-	-	-
Zm00001d000055	3357	1.46	2.05	0.97	0.47	0.21	0.37	-2.477945663	6.36E-07	1.04E-05	PREDICTED: serine/threonine-protein kinase BRI1-like 2 [Zea mays]<>DAA46648.1 TPA: putative leucine-rich repeat receptor-like protein kinase family protein [Zea mays]	GO:0016020;GO:0016310;GO:0010305;GO:0010233;GO:0004672;GO:0016301;GO:0006468;GO:0009734;GO:0016740;GO:0010051;GO:0005524;GO:0000166;GO:0016021;GO:0009742;GO:0004674	membrane;phosphorylation;leaf vascular tissue pattern formation;phloem transport;protein kinase activity;kinase activity;protein phosphorylation;auxin-activated signaling pathway;transferase activity;xylem and phloem pattern formation;ATP binding;nucleotide binding;integral component of membrane;brassinosteroid mediated signaling pathway;protein serine/threonine kinase activity	-	-	-	-	-	-	sp|Q7G768|BRL2_ORYSJ	sp|Q7G768|BRL2_ORYSJ Brassinosteroid LRR receptor kinase BRL2 OS=Oryza sativa subsp. japonica GN=BRL2 PE=2 SV=1
Zm00001d018895	864	88.29	106.24	106.36	24.88	22.59	23.67	-2.476263735	1.49E-24	1.77E-22	uncharacterized protein LOC100274082 [Zea mays]<>ACF87332.1 unknown [Zea mays]<>DAA59706.1 TPA: hypothetical protein ZEAMMB73_991900 [Zea mays]	-	-	-	-	-	-	-	-	-	-
Zm00001d004248	1470	660.98	997.39	888.21	200.43	260.22	139.36	-2.473816445	1.36E-15	7.90E-14	uncharacterized protein LOC100382222 [Zea mays]<>ACN28271.1 unknown [Zea mays]<>DAA38463.1 TPA: hypothetical protein ZEAMMB73_928165 [Zea mays]	GO:0080043;GO:0008152;GO:0016740;GO:0052696;GO:0009813;GO:0016758;GO:0043231;GO:0016757;GO:0080044	quercetin 3-O-glucosyltransferase activity;metabolic process;transferase activity;flavonoid glucuronidation;flavonoid biosynthetic process;transferase activity, transferring hexosyl groups;intracellular membrane-bounded organelle;transferase activity, transferring glycosyl groups;quercetin 7-O-glucosyltransferase activity	-	-	-	-	-	-	sp|F8WKW1|UGT2_GARJA;sp|Q9LMF1|U85A3_ARATH	sp|F8WKW1|UGT2_GARJA 7-deoxyloganetin glucosyltransferase OS=Gardenia jasminoides GN=UGT85A24 PE=1 SV=1;sp|Q9LMF1|U85A3_ARATH UDP-glycosyltransferase 85A3 OS=Arabidopsis thaliana GN=UGT85A3 PE=2 SV=2
Zm00001d004015	552	6.76	9.32	2.73	1.64	0.91	1.75	-2.472923133	0.000395423	0.00339989	PREDICTED: uncharacterized protein At3g27210-like [Zea mays]<>DAA38208.1 TPA: hypothetical protein ZEAMMB73_731910 [Zea mays]	-	-	-	-	-	-	-	-	sp|Q9LK32|Y3721_ARATH	sp|Q9LK32|Y3721_ARATH Uncharacterized protein At3g27210 OS=Arabidopsis thaliana GN=Y-2 PE=1 SV=1
Zm00001d018069	747	793.52	984.6	820.24	199.88	239.86	169.12	-2.469016882	1.47E-24	1.75E-22	ATP synthase delta chain, chloroplastic [Zea mays]	GO:0016020;GO:0009535;GO:0009534;GO:0009941;GO:0046933;GO:0045261;GO:0009536;GO:0015979;GO:0009773;GO:0006754;GO:0009735;GO:0015992;GO:0009507;GO:0006810;GO:0009772;GO:0010287;GO:0006811;GO:0009579;GO:0015986;GO:0010319	membrane;chloroplast thylakoid membrane;chloroplast thylakoid;chloroplast envelope;proton-transporting ATP synthase activity, rotational mechanism;proton-transporting ATP synthase complex, catalytic core F(1);plastid;photosynthesis;photosynthetic electron transport in photosystem I;ATP biosynthetic process;response to cytokinin;proton transport;chloroplast;transport;photosynthetic electron transp…	K02113	ATPF1D,atpH	http://www.genome.jp/dbget-bin/www_bget?ko:K02113	Oxidative phosphorylation;Photosynthesis	ko00190,ko00195	-	sp|Q07300|ATPD_SORBI	sp|Q07300|ATPD_SORBI ATP synthase delta chain, chloroplastic OS=Sorghum bicolor GN=ATPD PE=2 SV=1
Zm00001d032993	597	15.87	16.2	6.08	2.42	3.36	2.9	-2.467736935	7.24E-07	1.18E-05	uncharacterized protein LOC100273850 [Zea mays]<>ACF86922.1 unknown [Zea mays]<>DAA50025.1 TPA: hypothetical protein ZEAMMB73_533247 [Zea mays]	-	-	-	-	-	-	-	-	-	-
Zm00001d035859	468	8914.12	3604.85	2444.58	1256.22	1143.38	904.28	-2.46683866	5.25E-12	1.98E-10	PREDICTED: plastocyanin, chloroplastic-like [Zea mays]<>ACG27752.1 plastocyanin [Zea mays]<>ACG30549.1 plastocyanin [Zea mays]<>ACG30566.1 plastocyanin [Zea mays]<>AFW75184.1 plastocyanin isoform 1 [Zea mays]<>AFW75185.1 plastocyanin isoform 2 [Zea mays]	GO:0016020;GO:0009535;GO:0005507;GO:0009055;GO:0009536;GO:0055114;GO:0009507;GO:0009579;GO:0046872	membrane;chloroplast thylakoid membrane;copper ion binding;electron carrier activity;plastid;oxidation-reduction process;chloroplast;thylakoid;metal ion binding	K02638	petE	http://www.genome.jp/dbget-bin/www_bget?ko:K02638	Photosynthesis	ko00195	-	sp|A2Y886|PLAS_ORYSI	sp|A2Y886|PLAS_ORYSI Plastocyanin, chloroplastic OS=Oryza sativa subsp. indica GN=PETE PE=2 SV=1
Zm00001d018206	1983	1.62	2.54	0.64	0.24	0.23	0.65	-2.465597462	0.000268941	0.002435473	Nitrate reductase [NAD(P)H] [Triticum urartu]	GO:0020037;GO:0030151;GO:0042128;GO:0050464;GO:0055114;GO:0043546;GO:0016491;GO:0046872;GO:0006809	heme binding;molybdenum ion binding;nitrate assimilation;nitrate reductase (NADPH) activity;oxidation-reduction process;molybdopterin cofactor binding;oxidoreductase activity;metal ion binding;nitric oxide biosynthetic process	K10534	NR	http://www.genome.jp/dbget-bin/www_bget?ko:K10534	Nitrogen metabolism	ko00910	KOG0535(C)(Sulfite oxidase, molybdopterin-binding component)	sp|P27968|NIA7_HORVU	sp|P27968|NIA7_HORVU Nitrate reductase [NAD(P)H] OS=Hordeum vulgare GN=NAR-7 PE=2 SV=1
Zm00001d046952	1518	128.86	148.19	121.7	33.44	33.37	27.5	-2.458990314	4.98E-29	8.25E-27	metallopeptidase precursor [Zea mays]<>ACF79000.1 unknown [Zea mays]<>ACF86140.1 unknown [Zea mays]<>ACG42112.1 metallopeptidase [Zea mays]	GO:0005783;GO:0047652;GO:0000256;GO:0010136;GO:0006145;GO:0016787;GO:0008152;GO:0006508;GO:0008237;GO:0006144;GO:0016813;GO:0046872	endoplasmic reticulum;allantoate deiminase activity;allantoin catabolic process;ureide catabolic process;purine nucleobase catabolic process;hydrolase activity;metabolic process;proteolysis;metallopeptidase activity;purine nucleobase metabolic process;hydrolase activity, acting on carbon-nitrogen (but not peptide) bonds, in linear amidines;metal ion binding	K02083	allC	http://www.genome.jp/dbget-bin/www_bget?ko:K02083	Purine metabolism	ko00230	-	sp|Q655X8|AAH_ORYSJ	sp|Q655X8|AAH_ORYSJ Probable allantoate deiminase OS=Oryza sativa subsp. japonica GN=AAH PE=1 SV=1
Zm00001d021515	576	499.3	382.82	315.25	98.41	91.37	88.74	-2.452917384	2.85E-34	6.57E-32	electron carrier/ electron transporter/ iron ion binding protein [Zea mays]<>ACF86189.1 unknown [Zea mays]<>ACG27776.1 electron carrier/ electron transporter/ iron ion binding protein [Zea mays]<>ACG38386.1 electron carrier/ electron transporter/ iron ion binding protein [Zea mays]<>DAA62729.1 TPA: electron carrier/ electron transporter/ iron ion binding protein [Zea mays]	GO:0009535;GO:0009055;GO:0009536;GO:0009773;GO:0009507;GO:0051536;GO:0010598;GO:0046872	chloroplast thylakoid membrane;electron carrier activity;plastid;photosynthetic electron transport in photosystem I;chloroplast;iron-sulfur cluster binding;NAD(P)H dehydrogenase complex (plastoquinone);metal ion binding	-	-	-	-	-	-	sp|Q9LU21|PNSB3_ARATH	sp|Q9LU21|PNSB3_ARATH Photosynthetic NDH subunit of subcomplex B 3, chloroplastic OS=Arabidopsis thaliana GN=PNSB3 PE=2 SV=1
Zm00001d048669	1613	14.97	17.88	10.47	3.56	3.69	3.76	-2.439624249	1.91E-16	1.20E-14	putative O-Glycosyl hydrolase superfamily protein precursor [Zea mays]<>ACL52974.1 unknown [Zea mays]<>AFW60160.1 putative O-Glycosyl hydrolase superfamily protein [Zea mays];auxin-induced beta-glucosidase [Zea mays]<>AFW60161.1 putative O-Glycosyl hydrolase superfamily protein [Zea mays]	GO:0016787;GO:0004553;GO:0005975	hydrolase activity;hydrolase activity, hydrolyzing O-glycosyl compounds;carbohydrate metabolic process	-	-	-	-	-	-	sp|P83344|XYNB_PRUPE;sp|Q94KD8|BXL2_ARATH	sp|P83344|XYNB_PRUPE Putative beta-D-xylosidase (Fragment) OS=Prunus persica PE=2 SV=1;sp|Q94KD8|BXL2_ARATH Probable beta-D-xylosidase 2 OS=Arabidopsis thaliana GN=BXL2 PE=2 SV=1
Zm00001d002815	633	797.76	895.17	810.68	241.06	180.08	179.98	-2.434795833	1.47E-26	2.05E-24	unknown [Zea mays]<>DAA36658.1 TPA: hypothetical protein ZEAMMB73_095825 [Zea mays]	GO:0016020;GO:0009535;GO:0016655;GO:0009536;GO:0048038;GO:0055114;GO:0009507;GO:0016491;GO:0006810;GO:0009579	membrane;chloroplast thylakoid membrane;oxidoreductase activity, acting on NAD(P)H, quinone or similar compound as acceptor;plastid;quinone binding;oxidation-reduction process;chloroplast;oxidoreductase activity;transport;thylakoid	-	-	-	-	-	-	sp|A2XVZ1|NDHM_ORYSI	sp|A2XVZ1|NDHM_ORYSI NAD(P)H-quinone oxidoreductase subunit M, chloroplastic OS=Oryza sativa subsp. indica GN=ndhM PE=3 SV=1
Zm00001d031494	874	240.3	238.58	206.12	66.32	57.72	39.02	-2.433649506	5.17E-21	4.92E-19	hypothetical protein SORBIDRAFT_07g027300 [Sorghum bicolor]<>EES15371.1 hypothetical protein SORBI_007G205600 [Sorghum bicolor];putative L-ascorbate peroxidase 6 [Saccharum hybrid cultivar ROC22]	GO:0020037;GO:0010431;GO:0006979;GO:0009536;GO:0055114;GO:0009845;GO:0004601	heme binding;seed maturation;response to oxidative stress;plastid;oxidation-reduction process;seed germination;peroxidase activity	K00434	E1.11.1.11	http://www.genome.jp/dbget-bin/www_bget?ko:K00434	Ascorbate and aldarate metabolism;Glutathione metabolism	ko00053,ko00480	-	sp|Q8GY91|APX6_ARATH	sp|Q8GY91|APX6_ARATH Putative L-ascorbate peroxidase 6 OS=Arabidopsis thaliana GN=APX6 PE=2 SV=1
Zm00001d049092	1116	26.93	34.75	22.73	6.82	4.96	9.27	-2.428707604	1.13E-11	4.05E-10	uncharacterized protein LOC100382015 [Zea mays]<>ACN27597.1 unknown [Zea mays]<>AFW60656.1 hypothetical protein ZEAMMB73_049585 [Zea mays];unknown [Zea mays]<>AFW60655.1 hypothetical protein ZEAMMB73_049585 [Zea mays];PREDICTED: hypothetical protein isoform X1 [Zea mays]	GO:0016020;GO:0015095;GO:0016021;GO:0015693	membrane;magnesium ion transmembrane transporter activity;integral component of membrane;magnesium ion transport	-	-	-	-	-	-	sp|Q9LNK7|NIPA3_ARATH;sp|Q94AH3|NIPA4_ARATH	sp|Q9LNK7|NIPA3_ARATH Probable magnesium transporter NIPA3 OS=Arabidopsis thaliana GN=At1g34470 PE=2 SV=1;sp|Q94AH3|NIPA4_ARATH Probable magnesium transporter NIPA4 OS=Arabidopsis thaliana GN=At1g71900 PE=2 SV=1
Zm00001d007319	2277	77.58	112.44	50.92	17.79	9.58	31.85	-2.423933553	9.79E-11	3.08E-09	PREDICTED: putative subtilase family protein isoform X1 [Zea mays]<>ACN34723.1 unknown [Zea mays]<>DAA41967.1 TPA: putative subtilase family protein [Zea mays];PREDICTED: putative subtilase family protein isoform X2 [Zea mays]	GO:0008233;GO:0008236;GO:0016787;GO:0006508;GO:0005576;GO:0004252;GO:0005618	peptidase activity;serine-type peptidase activity;hydrolase activity;proteolysis;extracellular region;serine-type endopeptidase activity;cell wall	-	-	-	-	-	-	sp|Q9FIM5|SBT49_ARATH;sp|Q9ZUF6|SBT18_ARATH;sp|Q9SZY2|SBT37_ARATH	sp|Q9FIM5|SBT49_ARATH Subtilisin-like protease SBT4.9 OS=Arabidopsis thaliana GN=SBT4.9 PE=2 SV=1;sp|Q9ZUF6|SBT18_ARATH Subtilisin-like protease SBT1.8 OS=Arabidopsis thaliana GN=SBT1.8 PE=1 SV=1;sp|Q9SZY2|SBT37_ARATH Subtilisin-like protease SBT3.7 OS=Arabidopsis thaliana GN=SBT3.7 PE=3 SV=2
Zm00001d044099	1305	2198.35	2792.48	1490.9	635.96	426.54	495.28	-2.422735896	1.82E-21	1.79E-19	unknown [Zea mays];uncharacterized protein LOC100275493 isoform 2 [Zea mays]<>ACG28885.1 carbonic anhydrase [Zea mays]	GO:0016829;GO:0004089;GO:0008270;GO:0015976	lyase activity;carbonate dehydratase activity;zinc ion binding;carbon utilization	K01673	cynT,can	http://www.genome.jp/dbget-bin/www_bget?ko:K01673	Nitrogen metabolism	ko00910	KOG1578(P)(Predicted carbonic anhydrase involved in protection against oxidative damage)	sp|P40880|CAHC_HORVU	sp|P40880|CAHC_HORVU Carbonic anhydrase, chloroplastic OS=Hordeum vulgare PE=2 SV=1
Zm00001d024781	1062	5.38	4.44	2.55	0.95	1.55	0.38	-2.421459163	5.00E-05	0.000552732	hypothetical protein SORBIDRAFT_2250s002010, partial [Sorghum bicolor]	GO:0016597;GO:0046983;GO:0008152	amino acid binding;protein dimerization activity;metabolic process	-	-	-	-	-	-	sp|Q9T072|BH025_ARATH	sp|Q9T072|BH025_ARATH Transcription factor bHLH25 OS=Arabidopsis thaliana GN=BHLH25 PE=2 SV=2
Zm00001d037503	1908	42.16	24.29	31.45	5.39	6.3	12.36	-2.419547368	4.70E-14	2.34E-12	PREDICTED: CENP-E like kinetochore protein isoform X1 [Zea mays]<>XP_008647770.1 PREDICTED: CENP-E like kinetochore protein isoform X1 [Zea mays]<>XP_008647771.1 PREDICTED: CENP-E like kinetochore protein isoform X1 [Zea mays]<>XP_008647772.1 PREDICTED: CENP-E like kinetochore protein isoform X1 [Zea mays]<>AFW77144.1 hypothetical protein ZEAMMB73_839403 [Zea mays]<>AFW77145.1 hypothetical protei…	GO:0003779	actin binding	-	-	-	-	-	-	sp|F4KEW8|NET4A_ARATH	sp|F4KEW8|NET4A_ARATH Protein NETWORKED 4A OS=Arabidopsis thaliana GN=NET4A PE=2 SV=1
Zm00001d044763	1140	34.68	35.41	23.69	5.73	9.94	6.81	-2.417850982	2.71E-16	1.69E-14	PREDICTED: anthranilate O-methyltransferase 3 [Zea mays]	GO:0008168;GO:0032259;GO:0016740;GO:0006952	methyltransferase activity;methylation;transferase activity;defense response	-	-	-	-	-	-	sp|D9J100|AAMT3_MAIZE	sp|D9J100|AAMT3_MAIZE Anthranilate O-methyltransferase 3 OS=Zea mays GN=AAMT3 PE=1 SV=1
Zm00001d042257	690	1188.15	1354.22	1224.14	382.58	246.97	291.79	-2.413259992	3.83E-24	4.45E-22	uncharacterized protein LOC100274305 [Zea mays]<>ACF87747.1 unknown [Zea mays]	GO:0016020;GO:0009535;GO:0006979;GO:0016021;GO:0009507	membrane;chloroplast thylakoid membrane;response to oxidative stress;integral component of membrane;chloroplast	-	-	-	-	-	-	sp|Q9FG89|PNSB5_ARATH	sp|Q9FG89|PNSB5_ARATH Photosynthetic NDH subunit of subcomplex B 5, chloroplastic OS=Arabidopsis thaliana GN=PNSB5 PE=2 SV=1
Zm00001d053675	2332	3563	3626.2	2748.96	897.15	579.09	1101.97	-2.413163675	2.22E-25	2.78E-23	lipoxygenase [Zea mays]<>AFW66202.1 lipoxygenase [Zea mays];lipoxygenase10 [Zea mays]<>ABC59693.1 lipoxygenase [Zea mays];hypothetical protein BVRB_8g196630 [Beta vulgaris subsp. vulgaris]	GO:0031408;GO:0016702;GO:0051213;GO:0055114;GO:0006633;GO:0016491;GO:0046872	oxylipin biosynthetic process;oxidoreductase activity, acting on single donors with incorporation of molecular oxygen, incorporation of two atoms of oxygen;dioxygenase activity;oxidation-reduction process;fatty acid biosynthetic process;oxidoreductase activity;metal ion binding	K00454	LOX2S	http://www.genome.jp/dbget-bin/www_bget?ko:K00454	Linoleic acid metabolism;alpha-Linolenic acid metabolism	ko00591,ko00592	-	sp|Q8GSM2|LOX23_HORVU	sp|Q8GSM2|LOX23_HORVU Lipoxygenase 2.3, chloroplastic OS=Hordeum vulgare GN=LOX2.3 PE=1 SV=1
GRMZM5G858556	432	14.75	14.82	25.9	5.94	4.92	2.75	-2.411677961	1.52E-05	0.00018953	ribosomal protein S11 (chloroplast) [Zea mays]<>YP_009256444.1 ribosomal protein S11 (plastid) [Zea perennis]<>YP_009256527.1 ribosomal protein S11 (plastid) [Zea luxurians]<>YP_009259210.1 ribosomal protein S11 (plastid) [Zea diploperennis]<>YP_009260682.1 ribosomal protein S11 (chloroplast) [Paspalidium geminatum]<>YP_009267593.1 ribosomal protein S11 (chloroplast) [Whiteochloa capillipes]<>P09…	GO:0005840;GO:0003723;GO:0048027;GO:0000028;GO:0005739;GO:0003735;GO:0009507;GO:0019843;GO:0000462;GO:0005763;GO:0070181;GO:0030529;GO:0006412;GO:0009536	ribosome;RNA binding;mRNA 5'-UTR binding;ribosomal small subunit assembly;mitochondrion;structural constituent of ribosome;chloroplast;rRNA binding;maturation of SSU-rRNA from tricistronic rRNA transcript (SSU-rRNA, 5.8S rRNA, LSU-rRNA);mitochondrial small ribosomal subunit;small ribosomal subunit rRNA binding;intracellular ribonucleoprotein complex;translation;plastid	K02948	RP-S11,MRPS11,rpsK	http://www.genome.jp/dbget-bin/www_bget?ko:K02948	Ribosome	ko03010	KOG0407(J)(40S ribosomal protein S14)	sp|P09561|RR11_MAIZE	sp|P09561|RR11_MAIZE 30S ribosomal protein S11, chloroplastic OS=Zea mays GN=rps11 PE=3 SV=2
Zm00001d043965	1281	5.44	8.77	3.66	1.11	1.28	2.11	-2.411447085	5.10E-07	8.57E-06	uncharacterized protein LOC100279398 precursor [Zea mays]<>ACN33727.1 unknown [Zea mays]	GO:0016985;GO:0016787;GO:0008152;GO:0004553;GO:0046355;GO:0005975;GO:0016798	mannan endo-1,4-beta-mannosidase activity;hydrolase activity;metabolic process;hydrolase activity, hydrolyzing O-glycosyl compounds;mannan catabolic process;carbohydrate metabolic process;hydrolase activity, acting on glycosyl bonds	K19355	MAN	http://www.genome.jp/dbget-bin/www_bget?ko:K19355	Fructose and mannose metabolism	ko00051	-	sp|Q0JKM9|MAN1_ORYSJ	sp|Q0JKM9|MAN1_ORYSJ Mannan endo-1,4-beta-mannosidase 1 OS=Oryza sativa subsp. japonica GN=MAN1 PE=2 SV=2
Zm00001d038252	2518	32.47	58.56	24.11	9.31	6.38	11.24	-2.409748697	2.45E-14	1.26E-12	potassium channel AKT2/3 [Zea mays]<>ACG28726.1 potassium channel AKT2/3 [Zea mays]<>AFW78085.1 potassium channel AKT2/3 [Zea mays]	GO:0016020;GO:0005887;GO:0006813;GO:0009506;GO:0042802;GO:0005216;GO:0016021;GO:0042391;GO:0006810;GO:0055085;GO:0005249;GO:0006811	membrane;integral component of plasma membrane;potassium ion transport;plasmodesma;identical protein binding;ion channel activity;integral component of membrane;regulation of membrane potential;transport;transmembrane transport;voltage-gated potassium channel activity;ion transport	-	-	-	-	-	KOG0501(P)(K+-channel KCNQ);KOG0498(PT)(K+-channel ERG and related proteins, contain PAS/PAC sensor domain)	sp|Q75HP9|AKT2_ORYSJ	sp|Q75HP9|AKT2_ORYSJ Potassium channel AKT2 OS=Oryza sativa subsp. japonica GN=Os05g0428700 PE=2 SV=1
Zm00001d017215	951	21.63	22.84	18.97	6.89	5.23	2.89	-2.408035198	2.96E-11	1.01E-09	uncharacterized protein LOC100383610 [Zea mays]<>ACN34692.1 unknown [Zea mays]<>AFW72335.1 hypothetical protein ZEAMMB73_803021 [Zea mays]	GO:0000159	protein phosphatase type 2A complex	K04354	PPP2R2	http://www.genome.jp/dbget-bin/www_bget?ko:K04354	mRNA surveillance pathway	ko03015	KOG1354(T)(Serine/threonine protein phosphatase 2A, regulatory subunit)	sp|Q0E2P1|2ABB_ORYSJ;sp|A2X2K3|2ABB_ORYSI	sp|Q0E2P1|2ABB_ORYSJ Serine/threonine protein phosphatase 2A 55 kDa regulatory subunit B beta isoform OS=Oryza sativa subsp. japonica GN=Os02g0224200 PE=2 SV=1;sp|A2X2K3|2ABB_ORYSI Serine/threonine protein phosphatase 2A 55 kDa regulatory subunit B beta isoform OS=Oryza sativa subsp. indica GN=OsI_006296 PE=2 SV=2
Zm00001d038274	1499	132.46	143.56	111.53	31.59	29.54	34.64	-2.40069618	1.47E-37	3.89E-35	uncharacterized protein LOC100277843 [Zea mays]<>AFW78107.1 hypothetical protein ZEAMMB73_244486 [Zea mays]	-	-	-	-	-	-	-	-	-	-
Zm00001d006540	651	1221.78	1402.82	840.61	342.06	253.07	245.5	-2.397170673	6.41E-23	6.83E-21	oxygen-evolving enhancer protein 3-1, chloroplastic-like [Zea mays]<>ACG27417.1 oxygen-evolving enhancer protein 3-1 [Zea mays]	GO:0016020;GO:0009535;GO:0019898;GO:0009654;GO:0009536;GO:0015979;GO:0009523;GO:0009507;GO:0009579;GO:0005509	membrane;chloroplast thylakoid membrane;extrinsic component of membrane;photosystem II oxygen evolving complex;plastid;photosynthesis;photosystem II;chloroplast;thylakoid;calcium ion binding	K08901	psbQ	http://www.genome.jp/dbget-bin/www_bget?ko:K08901	Photosynthesis	ko00195	-	sp|Q41048|PSBQ1_MAIZE	sp|Q41048|PSBQ1_MAIZE Oxygen-evolving enhancer protein 3-1, chloroplastic OS=Zea mays GN=PSBQ1 PE=2 SV=1
Zm00001d009123	1878	0.97	0.91	1.08	0.26	0.21	0.27	-2.39566094	0.000377091	0.003264052	uncharacterized protein LOC100384701 [Zea mays]<>ACR34344.1 unknown [Zea mays]<>AFW80627.1 hypothetical protein ZEAMMB73_821757 [Zea mays]	-	-	K20285	RABEPK	http://www.genome.jp/dbget-bin/www_bget?ko:K20285	-	-	KOG4152(DK)(Host cell transcription factor HCFC1)	sp|Q5EA50|RABEK_BOVIN	sp|Q5EA50|RABEK_BOVIN Rab9 effector protein with kelch motifs OS=Bos taurus GN=RABEPK PE=2 SV=1
Zm00001d047553	465	6.38	8.5	7.82	2.95	1.62	1.19	-2.393946836	0.000589565	0.004779461	17.0 kDa class II heat shock protein [Zea mays]<>XP_008660193.1 PREDICTED: 17.0 kDa class II heat shock protein [Zea mays]<>Q08275.1 RecName: Full=17.0 kDa class II heat shock protein; AltName: Full=HSP 18<>AAB26481.1 HSP18 [Zea mays]<>ACG24982.1 17.5 kDa class II heat shock protein [Zea mays]<>AFW88488.1 class II heat shock protein [Zea mays]<>AFW88490.1 class II heat shock protein [Zea mays]	GO:0005737	cytoplasm	K13993	HSP20	http://www.genome.jp/dbget-bin/www_bget?ko:K13993	Protein processing in endoplasmic reticulum	ko04141	-	sp|Q08275|HSP23_MAIZE	sp|Q08275|HSP23_MAIZE 17.0 kDa class II heat shock protein OS=Zea mays GN=HSP18 PE=2 SV=1
Zm00001d047548	465	6.38	8.5	7.82	2.95	1.62	1.19	-2.393946836	0.000589565	0.004779461	17.0 kDa class II heat shock protein [Zea mays]<>XP_008660193.1 PREDICTED: 17.0 kDa class II heat shock protein [Zea mays]<>Q08275.1 RecName: Full=17.0 kDa class II heat shock protein; AltName: Full=HSP 18<>AAB26481.1 HSP18 [Zea mays]<>ACG24982.1 17.5 kDa class II heat shock protein [Zea mays]<>AFW88488.1 class II heat shock protein [Zea mays]<>AFW88490.1 class II heat shock protein [Zea mays]	GO:0005737	cytoplasm	K13993	HSP20	http://www.genome.jp/dbget-bin/www_bget?ko:K13993	Protein processing in endoplasmic reticulum	ko04141	-	sp|Q08275|HSP23_MAIZE	sp|Q08275|HSP23_MAIZE 17.0 kDa class II heat shock protein OS=Zea mays GN=HSP18 PE=2 SV=1
Zm00001d018030	552	1582.33	1892.18	1743.5	503.14	378.76	406.07	-2.387022401	2.27E-25	2.83E-23	uncharacterized protein LOC100276619 [Zea mays]<>ACG35849.1 hypothetical protein [Zea mays];PREDICTED: uncharacterized protein LOC100276619 isoform X1 [Zea mays]	GO:0009535;GO:0009507;GO:0010598	chloroplast thylakoid membrane;chloroplast;NAD(P)H dehydrogenase complex (plastoquinone)	-	-	-	-	-	-	sp|Q8RXS1|PNSB4_ARATH	sp|Q8RXS1|PNSB4_ARATH Photosynthetic NDH subunit of subcomplex B 4, chloroplastic OS=Arabidopsis thaliana GN=PNSB4 PE=2 SV=1
Zm00001d017037	420	29.72	31.81	16.8	11.68	3.39	3.57	-2.377385762	2.50E-05	0.000295821	PREDICTED: hypothetical protein isoform X2 [Zea mays]	-	-	-	-	-	-	-	-	-	-
Zm00001d026599	747	1204.68	1159.42	521.93	292.41	218.52	189.8	-2.371445702	1.17E-15	6.88E-14	light harvesting chlorophyll a/b binding protein 6 [Zea mays]<>AFW59862.1 chlorophyll a/b-binding apoprotein CP24 Precursor [Zea mays]	GO:0016020;GO:0009535;GO:0031409;GO:0009941;GO:0018298;GO:0009765;GO:0009536;GO:0015979;GO:0009416;GO:0016021;GO:0016168;GO:0009507;GO:0009768;GO:0010287;GO:0009579	membrane;chloroplast thylakoid membrane;pigment binding;chloroplast envelope;protein-chromophore linkage;photosynthesis, light harvesting;plastid;photosynthesis;response to light stimulus;integral component of membrane;chlorophyll binding;chloroplast;photosynthesis, light harvesting in photosystem I;plastoglobule;thylakoid	K08917	LHCB6	http://www.genome.jp/dbget-bin/www_bget?ko:K08917	Photosynthesis - antenna proteins	ko00196	-	sp|P27525|CB4B_SOLLC	sp|P27525|CB4B_SOLLC Chlorophyll a-b binding protein CP24 10B, chloroplastic OS=Solanum lycopersicum GN=CAP10B PE=3 SV=1
Zm00001d041374	1416	35.73	19.19	6.13	5.18	5.89	3.31	-2.366870921	4.85E-07	8.16E-06	uncharacterized protein LOC100279846 [Zea mays]<>DAA55019.1 TPA: hypothetical protein ZEAMMB73_982416 [Zea mays]	GO:0016020;GO:0080043;GO:0008152;GO:0016740;GO:0052696;GO:0009813;GO:0016758;GO:0016021;GO:0043231;GO:0016757;GO:0080044	membrane;quercetin 3-O-glucosyltransferase activity;metabolic process;transferase activity;flavonoid glucuronidation;flavonoid biosynthetic process;transferase activity, transferring hexosyl groups;integral component of membrane;intracellular membrane-bounded organelle;transferase activity, transferring glycosyl groups;quercetin 7-O-glucosyltransferase activity	-	-	-	-	-	-	sp|Q6VAA7|U88B1_STERE	sp|Q6VAA7|U88B1_STERE UDP-glycosyltransferase 88B1 OS=Stevia rebaudiana GN=UGT88B1 PE=2 SV=1
Zm00001d032510	3282	1.88	2.49	2.93	0.82	0.64	0.42	-2.365071115	6.14E-08	1.22E-06	PREDICTED: uncharacterized protein LOC100193721 isoform X1 [Zea mays]<>DAA49372.1 TPA: hypothetical protein ZEAMMB73_353302 [Zea mays]	-	-	K19613	SHOC2,SUR8	http://www.genome.jp/dbget-bin/www_bget?ko:K19613	-	-	-	sp|Q7XA40|RGA3_SOLBU	sp|Q7XA40|RGA3_SOLBU Putative disease resistance protein RGA3 OS=Solanum bulbocastanum GN=RGA3 PE=2 SV=2
Zm00001d025509	423	750.84	963.85	900.43	284.26	200.3	169.91	-2.361143864	8.43E-17	5.50E-15	uncharacterized protein LOC100191739 [Zea mays]<>ACF78939.1 unknown [Zea mays]<>ACG27439.1 enzyme of the cupin superfamily [Zea mays]<>ACG30520.1 enzyme of the cupin superfamily [Zea mays]<>ACG30571.1 enzyme of the cupin superfamily [Zea mays]<>ACG30671.1 enzyme of the cupin superfamily [Zea mays]<>AFW58364.1 enzyme of the cupin family protein [Zea mays]	GO:0009507	chloroplast	K06995	K06995	http://www.genome.jp/dbget-bin/www_bget?ko:K06995	-	-	-	-	-
Zm00001d032344	2925	25.38	23.51	16.28	6.76	5.54	3.94	-2.359756363	5.82E-18	4.27E-16	uncharacterized protein LOC103643336 precursor [Zea mays]<>DAA49170.1 TPA: putative leucine-rich repeat receptor-like protein kinase family protein [Zea mays]	GO:0016020;GO:0016310;GO:0004672;GO:0016301;GO:0006468;GO:0005524;GO:0016021	membrane;phosphorylation;protein kinase activity;kinase activity;protein phosphorylation;ATP binding;integral component of membrane	-	-	-	-	-	-	sp|Q9SGP2|HSL1_ARATH	sp|Q9SGP2|HSL1_ARATH Receptor-like protein kinase HSL1 OS=Arabidopsis thaliana GN=HSL1 PE=2 SV=1
Zm00001d039415	1242	24.04	24.22	16.35	4.86	7.77	3.38	-2.35780918	1.95E-11	6.78E-10	PREDICTED: lecithin-cholesterol acyltransferase-like 1 [Zea mays]<>DAA52916.1 TPA: hypothetical protein ZEAMMB73_438401 [Zea mays]	GO:0016746;GO:0016740;GO:0006629;GO:0008374	transferase activity, transferring acyl groups;transferase activity;lipid metabolic process;O-acyltransferase activity	K06129	LYPLA3	http://www.genome.jp/dbget-bin/www_bget?ko:K06129	Glycerophospholipid metabolism	ko00564	KOG2369(I)(Lecithin:cholesterol acyltransferase (LCAT)/Acyl-ceramide synthase)	sp|Q10PI6|LCAT1_ORYSJ	sp|Q10PI6|LCAT1_ORYSJ Lecithin-cholesterol acyltransferase-like 1 OS=Oryza sativa subsp. japonica GN=Os03g0232800 PE=2 SV=1
Zm00001d014444	882	17.27	21.72	16.46	5.54	4.41	4.16	-2.350787936	2.95E-13	1.33E-11	adenylate cyclase [Zea mays]<>ACF82960.1 unknown [Zea mays]<>DAA64177.1 TPA: adenylate cyclase [Zea mays]	GO:0016887;GO:0008152;GO:0048364;GO:0050355;GO:0005634	ATPase activity;metabolic process;root development;triphosphatase activity;nucleus	-	-	-	-	-	-	sp|Q9SAA9|CP511_ARATH	sp|Q9SAA9|CP511_ARATH Sterol 14-demethylase OS=Arabidopsis thaliana GN=CYP51G1 PE=1 SV=1
Zm00001d027546	1107	3.92	6.15	3.43	0.48	1	2.02	-2.349879461	3.12E-05	0.000361775	DNA binding protein [Zea mays]<>DAA43231.1 TPA: putative HLH DNA-binding domain superfamily protein [Zea mays]	GO:0046983	protein dimerization activity	-	-	-	-	-	-	sp|Q9LSL1|BH093_ARATH	sp|Q9LSL1|BH093_ARATH Transcription factor bHLH93 OS=Arabidopsis thaliana GN=BHLH93 PE=1 SV=1
Zm00001d008458	1473	38.22	43.29	49.39	13.46	11.6	10.13	-2.348491658	8.31E-17	5.43E-15	PREDICTED: probable receptor-like protein kinase At5g20050 isoform X2 [Zea mays];PREDICTED: probable receptor-like protein kinase At5g20050 isoform X1 [Zea mays]	GO:0016020;GO:0004672;GO:0030247;GO:0006468;GO:0005524;GO:0000166;GO:0016021;GO:0004674	membrane;protein kinase activity;polysaccharide binding;protein phosphorylation;ATP binding;nucleotide binding;integral component of membrane;protein serine/threonine kinase activity	K04730	IRAK1	http://www.genome.jp/dbget-bin/www_bget?ko:K04730	-	-	-	sp|P93604|LRK10_WHEAT	sp|P93604|LRK10_WHEAT Rust resistance kinase Lr10 OS=Triticum aestivum GN=LRK10 PE=2 SV=1
Zm00001d049218	1083	2.52	3.75	2.08	0.28	0.76	1.11	-2.346562228	0.000257544	0.00234211	unknown [Zea mays]<>AFW60808.1 calcium-activated outward-rectifying potassium channel 1 [Zea mays]	GO:0016020;GO:0005267;GO:0016021;GO:0006810;GO:0006811;GO:0005509;GO:0071805	membrane;potassium channel activity;integral component of membrane;transport;ion transport;calcium ion binding;potassium ion transmembrane transport	K05389	KCNKF	http://www.genome.jp/dbget-bin/www_bget?ko:K05389	-	-	-	sp|Q8LIN5|KCO2_ORYSJ	sp|Q8LIN5|KCO2_ORYSJ Two pore potassium channel b OS=Oryza sativa subsp. japonica GN=TPKB PE=1 SV=1
Zm00001d029645	1560	25.64	32.15	23.65	8.71	6.71	5.38	-2.344505128	1.40E-16	8.93E-15	hypothetical protein SORBIDRAFT_01g031360 [Sorghum bicolor]<>EER94636.1 hypothetical protein SORBI_001G323600 [Sorghum bicolor]	GO:0016020;GO:0005887;GO:0022891;GO:0008643;GO:0046323;GO:0005215;GO:0035428;GO:0005355;GO:0016021;GO:0006810;GO:0055085;GO:0005351;GO:0022857	membrane;integral component of plasma membrane;substrate-specific transmembrane transporter activity;carbohydrate transport;glucose import;transporter activity;hexose transmembrane transport;glucose transmembrane transporter activity;integral component of membrane;transport;transmembrane transport;sugar:proton symporter activity;transmembrane transporter activity	-	-	-	-	-	KOG0254(R)(Predicted transporter (major facilitator superfamily))	sp|Q8VZ80|PLT5_ARATH	sp|Q8VZ80|PLT5_ARATH Polyol transporter 5 OS=Arabidopsis thaliana GN=PLT5 PE=1 SV=2
Zm00001d037397	2109	1.9	3.1	1.17	0.39	1.03	0.1	-2.339126145	0.000984059	0.007429177	uncharacterized protein LOC100382142 precursor [Zea mays]<>ACN27995.1 unknown [Zea mays]	GO:0016020;GO:0004672;GO:0006468;GO:0005524;GO:0000166;GO:0016021;GO:0030246;GO:0004674	membrane;protein kinase activity;protein phosphorylation;ATP binding;nucleotide binding;integral component of membrane;carbohydrate binding;protein serine/threonine kinase activity	-	-	-	-	-	-	sp|O80939|LRK41_ARATH	sp|O80939|LRK41_ARATH L-type lectin-domain containing receptor kinase IV.1 OS=Arabidopsis thaliana GN=LECRK41 PE=2 SV=1
Zm00001d005457	342	337.1	275.91	219.33	78.63	65.09	62.2	-2.335409047	3.78E-20	3.36E-18	uncharacterized protein LOC100275878 isoform 1 [Zea mays]<>NP_001144295.1 uncharacterized protein LOC100277181 [Zea mays]<>XP_008667652.1 PREDICTED: uncharacterized protein LOC100275878 isoform X1 [Zea mays]<>ACG30592.1 hypothetical protein [Zea mays]<>ACG39377.1 hypothetical protein [Zea mays]<>ACN31921.1 unknown [Zea mays]<>DAA39746.1 TPA: hypothetical protein ZEAMMB73_616915 [Zea mays]<>DAA397…	GO:0019252;GO:0009536	starch biosynthetic process;plastid	-	-	-	-	-	-	-	-
Zm00001d016764	1257	3.23	4.46	3.28	1.54	0.57	0.74	-2.328790861	1.31E-05	0.000165791	ubiquitin-protein ligase [Zea mays]<>ACG29626.1 ubiquitin-protein ligase [Zea mays]	GO:0016874;GO:0016567;GO:0004842	ligase activity;protein ubiquitination;ubiquitin-protein transferase activity	-	-	-	-	-	-	sp|Q9FXA4|PUB26_ARATH	sp|Q9FXA4|PUB26_ARATH U-box domain-containing protein 26 OS=Arabidopsis thaliana GN=PUB26 PE=2 SV=1
Zm00001d025770	972	54.75	50.51	25.13	9.52	11.71	11.74	-2.32714495	1.20E-15	6.99E-14	PREDICTED: zinc finger protein CONSTANS-LIKE 3-like [Zea mays]<>AFW58734.1 hypothetical protein ZEAMMB73_093452 [Zea mays]<>AIB05475.1 C2C2-CO-like transcription factor, partial [Zea mays]	GO:0009909;GO:0005622;GO:0009416;GO:0008270;GO:0005634	regulation of flower development;intracellular;response to light stimulus;zinc ion binding;nucleus	-	-	-	-	-	-	sp|Q9FHH8|COL5_ARATH	sp|Q9FHH8|COL5_ARATH Zinc finger protein CONSTANS-LIKE 5 OS=Arabidopsis thaliana GN=COL5 PE=2 SV=2
Zm00001d013799	1260	65.12	37.29	20.48	10.26	10.89	9.34	-2.326004002	2.89E-12	1.13E-10	uncharacterized protein LOC100278535 [Zea mays]<>ACG46311.1 hypothetical protein [Zea mays]	GO:0016020;GO:0008233;GO:0006508;GO:0004222;GO:0008237;GO:0016021	membrane;peptidase activity;proteolysis;metalloendopeptidase activity;metallopeptidase activity;integral component of membrane	-	-	-	-	-	-	sp|O23053|ARAS2_ARATH	sp|O23053|ARAS2_ARATH Probable membrane metalloprotease ARASP2, chloroplastic OS=Arabidopsis thaliana GN=ARASP2 PE=2 SV=1
Zm00001d052519	790	30.3	41.65	24.95	7.15	9.14	15.73	-2.325721292	1.11E-19	9.39E-18	hypothetical_protein [Oryza brachyantha];hypothetical protein SORBIDRAFT_05g003030 [Sorghum bicolor];unknown [Zea mays];uncharacterized protein LOC100274536 [Zea mays]<>AFW64818.1 hypothetical protein ZEAMMB73_508512 [Zea mays];2-carboxy-D-arabinitol-1-phosphatase [Dichanthelium oligosanthes]	GO:0016020;GO:0016791;GO:0008152;GO:0003824;GO:0009536;GO:0005829;GO:0047538;GO:0016021;GO:0005739;GO:0009507;GO:0019915;GO:0009570	membrane;phosphatase activity;metabolic process;catalytic activity;plastid;cytosol;2-carboxy-D-arabinitol-1-phosphatase activity;integral component of membrane;mitochondrion;chloroplast;lipid storage;chloroplast stroma	K15634	gpmB	http://www.genome.jp/dbget-bin/www_bget?ko:K15634	Glycine, serine and threonine metabolism;Glycolysis / Gluconeogenesis;Biosynthesis of amino acids;Carbon metabolism	ko00260,ko00010,ko01230,ko01200	KOG0235(G)(Phosphoglycerate mutase)	sp|Q9FFD9|SEI1_ARATH;sp|W5EP13|CA1P_WHEAT	sp|Q9FFD9|SEI1_ARATH Seipin-1 OS=Arabidopsis thaliana GN=SEI1 PE=2 SV=1;sp|W5EP13|CA1P_WHEAT 2-carboxy-D-arabinitol-1-phosphatase OS=Triticum aestivum PE=1 SV=1
Zm00001d024148	1401	1076.27	1218.5	1018.42	331.35	267.37	262.72	-2.325563617	1.36E-28	2.20E-26	uncharacterized protein LOC100275158 [Zea mays]<>ACG26682.1 hypothetical protein [Zea mays]<>ACR36048.1 unknown [Zea mays]<>AFW56804.1 hypothetical protein ZEAMMB73_257177 [Zea mays]	GO:0009535;GO:0009534;GO:0008152;GO:0009773;GO:0009507;GO:0010598;GO:0016757	chloroplast thylakoid membrane;chloroplast thylakoid;metabolic process;photosynthetic electron transport in photosystem I;chloroplast;NAD(P)H dehydrogenase complex (plastoquinone);transferase activity, transferring glycosyl groups	-	-	-	-	-	-	sp|Q9S9N6|PNSB1_ARATH	sp|Q9S9N6|PNSB1_ARATH Photosynthetic NDH subunit of subcomplex B 1, chloroplastic OS=Arabidopsis thaliana GN=PNSB1 PE=2 SV=1
Zm00001d039264	1022	38.74	36.12	23.74	9.92	3.55	12.27	-2.318780238	1.10E-09	2.97E-08	uncharacterized protein LOC100192017 [Zea mays]<>DAA52705.1 TPA: hypothetical protein ZEAMMB73_496419 [Zea mays]<>DAA52706.1 TPA: hypothetical protein ZEAMMB73_496419 [Zea mays]	GO:0008152;GO:0003824	metabolic process;catalytic activity	K18482	ADCL	http://www.genome.jp/dbget-bin/www_bget?ko:K18482	Folate biosynthesis	ko00790	-	sp|Q8L493|DAAA_ARATH	sp|Q8L493|DAAA_ARATH D-amino-acid transaminase, chloroplastic OS=Arabidopsis thaliana GN=DAAT PE=1 SV=1
Zm00001d031364	882	136.83	131.17	45.6	20.02	42.82	15.17	-2.315282095	6.65E-08	1.32E-06	PREDICTED: serine--glyoxylate aminotransferase-like [Zea mays]	GO:0003824;GO:0008483;GO:0016740	catalytic activity;transaminase activity;transferase activity	K00830	AGXT	http://www.genome.jp/dbget-bin/www_bget?ko:K00830	Peroxisome;Alanine, aspartate and glutamate metabolism;Glycine, serine and threonine metabolism;Glyoxylate and dicarboxylate metabolism;Carbon metabolism	ko04146,ko00250,ko00260,ko00630,ko01200	-	sp|Q56YA5|SGAT_ARATH	sp|Q56YA5|SGAT_ARATH Serine--glyoxylate aminotransferase OS=Arabidopsis thaliana GN=AGT1 PE=1 SV=2
Zm00001d039338	714	59.86	43.75	46.75	15.73	14.62	8.44	-2.315270264	2.85E-13	1.29E-11	unknown [Zea mays]<>DAA52814.1 TPA: hypothetical protein ZEAMMB73_341883 [Zea mays]	-	-	-	-	-	-	-	-	-	-
Zm00001d034552	1326	3.14	5.12	1.35	0.67	1.34	0.4	-2.314365407	0.000344541	0.003016037	PREDICTED: polygalacturonase ADPG1-like isoform X1 [Zea mays]<>DAA52077.1 TPA: hypothetical protein ZEAMMB73_569322 [Zea mays]	GO:0004650;GO:0016787;GO:0008152;GO:0005576;GO:0005975;GO:0071555;GO:0016798	polygalacturonase activity;hydrolase activity;metabolic process;extracellular region;carbohydrate metabolic process;cell wall organization;hydrolase activity, acting on glycosyl bonds	K01184	E3.2.1.15	http://www.genome.jp/dbget-bin/www_bget?ko:K01184	Pentose and glucuronate interconversions	ko00040	-	sp|P35336|PGLR_ACTDE	sp|P35336|PGLR_ACTDE Polygalacturonase OS=Actinidia deliciosa PE=2 SV=1
Zm00001d043650	1467	188.57	234.05	159.92	57.01	44.24	51.21	-2.313940977	2.81E-26	3.83E-24	uncharacterized LOC100273094 [Zea mays]<>ACG36687.1 alliin lyase precursor [Zea mays]	GO:0016020;GO:0003824;GO:0016846;GO:0016829;GO:0016021	membrane;catalytic activity;carbon-sulfur lyase activity;lyase activity;integral component of membrane	-	-	-	-	-	-	sp|P31756|ALLN_ALLCG	sp|P31756|ALLN_ALLCG Alliin lyase (Fragment) OS=Allium cepa var. aggregatum PE=2 SV=1
Zm00001d037060	915	260.38	337.53	265.45	79.26	68.82	63.83	-2.313381696	9.06E-25	1.09E-22	3Fe-4S ferredoxin [Zea mays]<>ACG40210.1 3Fe-4S ferredoxin [Zea mays]<>ACN28690.1 unknown [Zea mays]<>AFW76715.1 3Fe-4S ferredoxin [Zea mays]	GO:0005739	mitochondrion	-	-	-	-	-	KOG0712(O)(Molecular chaperone (DnaJ superfamily))	sp|A0AIS3|DNAJ_LISW6;sp|P00210|FER1_DESAF	sp|A0AIS3|DNAJ_LISW6 Chaperone protein DnaJ OS=Listeria welshimeri serovar 6b (strain ATCC 35897 / DSM 20650 / SLCC5334) GN=dnaJ PE=3 SV=1;sp|P00210|FER1_DESAF Ferredoxin-1 OS=Desulfovibrio africanus GN=fd1 PE=1 SV=3
Zm00001d052067	2253	1.22	0.88	0.87	0.18	0.15	0.28	-2.311130101	0.000874726	0.006742047	uncharacterized protein LOC107546768 [Zea mays]	GO:0016310;GO:0004672;GO:0016301;GO:0006468;GO:0005524;GO:0006950	phosphorylation;protein kinase activity;kinase activity;protein phosphorylation;ATP binding;response to stress	-	-	-	-	-	-	sp|Q8S8S7|PUB34_ARATH	sp|Q8S8S7|PUB34_ARATH U-box domain-containing protein 34 OS=Arabidopsis thaliana GN=PUB34 PE=3 SV=1
Zm00001d016943	660	91.11	65.96	33.35	17.03	16.51	14.45	-2.309642819	1.00E-12	4.19E-11	oxygen evolving enhancer protein 3 [Zea mays]	GO:0009535;GO:0019898;GO:0009534;GO:0009654;GO:0009344;GO:0009536;GO:0015979;GO:0009523;GO:0045156;GO:0009507;GO:0005509;GO:0009767	chloroplast thylakoid membrane;extrinsic component of membrane;chloroplast thylakoid;photosystem II oxygen evolving complex;nitrite reductase complex [NAD(P)H];plastid;photosynthesis;photosystem II;electron transporter, transferring electrons within the cyclic electron transport pathway of photosynthesis activity;chloroplast;calcium ion binding;photosynthetic electron transport chain	K08901	psbQ	http://www.genome.jp/dbget-bin/www_bget?ko:K08901	Photosynthesis	ko00195	-	sp|Q9XI73|PNSL2_ARATH	sp|Q9XI73|PNSL2_ARATH Photosynthetic NDH subunit of lumenal location 2, chloroplastic OS=Arabidopsis thaliana GN=PNSL2 PE=1 SV=1
Zm00001d040220	924	11.39	10.5	4.76	2.67	2.57	1.55	-2.308959774	2.28E-07	4.12E-06	unknown [Zea mays]<>DAA53905.1 TPA: hypothetical protein ZEAMMB73_994622 [Zea mays];unknown [Zea mays];uncharacterized protein LOC100194257 [Zea mays]<>ACF81758.1 unknown [Zea mays];putative bifunctional methylthioribulose-1-phosphate dehydratase/enolase-phosphatase E1 [Dichanthelium oligosanthes]	GO:0019284;GO:0019509;GO:0005737;GO:0016787;GO:0043715;GO:0009086;GO:0008152;GO:0003824;GO:0046570;GO:0043874;GO:0000287;GO:0008652;GO:0016829;GO:0008270;GO:0043716;GO:0046872	L-methionine salvage from S-adenosylmethionine;L-methionine salvage from methylthioadenosine;cytoplasm;hydrolase activity;2,3-diketo-5-methylthiopentyl-1-phosphate enolase activity;methionine biosynthetic process;metabolic process;catalytic activity;methylthioribulose 1-phosphate dehydratase activity;acireductone synthase activity;magnesium ion binding;cellular amino acid biosynthetic process;lya…	K16054	DEP1	http://www.genome.jp/dbget-bin/www_bget?ko:K16054	Cysteine and methionine metabolism	ko00270	KOG2630(E)(Enolase-phosphatase E-1)	sp|Q2R483|MTBC_ORYSJ;sp|B8BKI7|MTBC_ORYSI	sp|Q2R483|MTBC_ORYSJ Probable bifunctional methylthioribulose-1-phosphate dehydratase/enolase-phosphatase E1 OS=Oryza sativa subsp. japonica GN=Os11g0484000 PE=2 SV=1;sp|B8BKI7|MTBC_ORYSI Probable bifunctional methylthioribulose-1-phosphate dehydratase/enolase-phosphatase E1 OS=Oryza sativa subsp. indica GN=OsI_36120 PE=2 SV=1
Zm00001d028707	372	94.85	154.59	139.74	38.58	31.17	31.73	-2.308394254	2.99E-12	1.16E-10	unknown [Zea mays]	GO:0016020;GO:0009535;GO:0016021;GO:0005739;GO:0009507	membrane;chloroplast thylakoid membrane;integral component of membrane;mitochondrion;chloroplast	-	-	-	-	-	-	-	-
Zm00001d038651	1791	13.81	23.62	14.78	5.63	3.54	4.71	-2.306108712	5.67E-13	2.49E-11	uncharacterized protein LOC100272821 [Zea mays]<>ACF84532.1 unknown [Zea mays]<>AFW78609.1 hypothetical protein ZEAMMB73_243066 [Zea mays]	-	-	-	-	-	-	-	-	sp|F4HQX1|JAL3_ARATH	sp|F4HQX1|JAL3_ARATH Jacalin-related lectin 3 OS=Arabidopsis thaliana GN=JAL3 PE=2 SV=1
Zm00001d034104	1020	43.47	74.5	46.09	17.07	12.04	14.31	-2.305563562	1.05E-14	5.68E-13	cytochrome P450 CYP81A4 [Zea mays]	GO:0020037;GO:0004497;GO:0005506;GO:0055114;GO:0016705;GO:0016491;GO:0046872	heme binding;monooxygenase activity;iron ion binding;oxidation-reduction process;oxidoreductase activity, acting on paired donors, with incorporation or reduction of molecular oxygen;oxidoreductase activity;metal ion binding	-	-	-	-	-	-	sp|Q6WNQ9|C81E9_MEDTR	sp|Q6WNQ9|C81E9_MEDTR Isoflavone 3'-hydroxylase (Fragment) OS=Medicago truncatula GN=CYP81E9 PE=1 SV=1
Zm00001d013191	354	479.17	250.62	81.61	50.49	113.77	32.66	-2.305496024	9.78E-06	0.000127452	unknown [Zea mays]	GO:0016020;GO:0009512;GO:0016021	membrane;cytochrome b6f complex;integral component of membrane	-	-	-	-	-	-	-	-
Zm00001d032316	813	92.14	137.55	107.32	29.67	26.28	33.82	-2.3052913	1.78E-19	1.49E-17	putative homeobox DNA-binding and leucine zipper domain family protein [Zea mays]<>ACL53148.1 unknown [Zea mays]<>DAA49126.1 TPA: putative homeobox DNA-binding and leucine zipper domain family protein [Zea mays]<>AIB05101.1 HB transcription factor, partial [Zea mays]	GO:0003700;GO:0003677;GO:0006355;GO:0043565;GO:0005634	transcription factor activity, sequence-specific DNA binding;DNA binding;regulation of transcription, DNA-templated;sequence-specific DNA binding;nucleus	K09338	HD-ZIP	http://www.genome.jp/dbget-bin/www_bget?ko:K09338	-	-	-	sp|Q6ZA74|HOX5_ORYSJ	sp|Q6ZA74|HOX5_ORYSJ Homeobox-leucine zipper protein HOX5 OS=Oryza sativa subsp. japonica GN=HOX5 PE=1 SV=1
Zm00001d042549	1290	27.69	41.73	37.75	11.2	8.2	8.84	-2.300977686	1.31E-14	7.01E-13	TAZ transcription factor [Zea mays]<>ACL54489.1 unknown [Zea mays]<>ADX60146.1 TAZ transcription factor, partial [Zea mays]	GO:0009555;GO:0006355;GO:0008270;GO:0003712;GO:0009553;GO:0005516;GO:0005634;GO:0004402	pollen development;regulation of transcription, DNA-templated;zinc ion binding;transcription cofactor activity;embryo sac development;calmodulin binding;nucleus;histone acetyltransferase activity	-	-	-	-	-	-	sp|Q9SYL0|BT3_ARATH;sp|Q9FJX5|BT4_ARATH	sp|Q9SYL0|BT3_ARATH BTB/POZ and TAZ domain-containing protein 3 OS=Arabidopsis thaliana GN=BT3 PE=1 SV=2;sp|Q9FJX5|BT4_ARATH BTB/POZ and TAZ domain-containing protein 4 OS=Arabidopsis thaliana GN=BT4 PE=1 SV=1
Zm00001d023341	624	19.58	25.74	19.82	6.63	3.72	7	-2.296922237	9.01E-10	2.46E-08	PREDICTED: RING-H2 finger protein ATL74-like [Zea mays]<>AFW55963.1 putative RING zinc finger domain superfamily protein [Zea mays]	GO:0016020;GO:0016021;GO:0008270;GO:0046872	membrane;integral component of membrane;zinc ion binding;metal ion binding	K19040	ATL76S	http://www.genome.jp/dbget-bin/www_bget?ko:K19040	-	-	-	sp|Q9LZV8|ATL74_ARATH	sp|Q9LZV8|ATL74_ARATH RING-H2 finger protein ATL74 OS=Arabidopsis thaliana GN=ATL74 PE=2 SV=1
Zm00001d047093	795	9.08	9.2	2.71	1.17	2.8	1.34	-2.295429504	0.000114882	0.001160474	PREDICTED: expansin-B6-like [Zea mays]<>AFW87894.1 hypothetical protein ZEAMMB73_387839 [Zea mays]	GO:0019953;GO:0005576	sexual reproduction;extracellular region	-	-	-	-	-	-	sp|Q7XCA7|EXPB6_ORYSJ	sp|Q7XCA7|EXPB6_ORYSJ Expansin-B6 OS=Oryza sativa subsp. japonica GN=EXPB6 PE=2 SV=1
Zm00001d026113	1692	32.52	31.15	18.91	7.11	7.73	6.85	-2.291252181	2.64E-19	2.16E-17	uncharacterized protein LOC100304401 [Zea mays]<>XP_008662091.1 PREDICTED: uncharacterized protein LOC100304401 isoform X1 [Zea mays]<>XP_008662092.1 PREDICTED: uncharacterized protein LOC100304401 isoform X1 [Zea mays]<>XP_008662093.1 PREDICTED: uncharacterized protein LOC100304401 isoform X1 [Zea mays]<>XP_008662094.1 PREDICTED: uncharacterized protein LOC100304401 isoform X1 [Zea mays]<>ACN257…	GO:0003676;GO:0046872	nucleic acid binding;metal ion binding	-	-	-	-	-	-	sp|Q9ZUL3|IDD5_ARATH	sp|Q9ZUL3|IDD5_ARATH Protein indeterminate-domain 5, chloroplastic OS=Arabidopsis thaliana GN=IDD5 PE=1 SV=1
Zm00001d021370	465	70.65	66.15	45.41	19.18	15.45	12.4	-2.290252627	3.50E-13	1.56E-11	unknown [Zea mays]<>ACR37187.1 unknown [Zea mays]	GO:0009508;GO:0016020;GO:0009535;GO:0009534;GO:0009941;GO:0009737;GO:0030093;GO:0009773;GO:0016021;GO:0009507;GO:0009579;GO:0009295	plastid chromosome;membrane;chloroplast thylakoid membrane;chloroplast thylakoid;chloroplast envelope;response to abscisic acid;chloroplast photosystem I;photosynthetic electron transport in photosystem I;integral component of membrane;chloroplast;thylakoid;nucleoid	-	-	-	-	-	-	sp|Q8LCA1|CUT1B_ARATH	sp|Q8LCA1|CUT1B_ARATH Protein CURVATURE THYLAKOID 1B, chloroplastic OS=Arabidopsis thaliana GN=CURT1B PE=1 SV=2
Zm00001d028399	1008	18.83	18.29	12.74	4.43	2.41	6.49	-2.288053607	2.75E-10	8.07E-09	thaumatin-like protein 1 precursor [Zea mays]<>ACG35449.1 thaumatin-like protein 1 precursor [Zea mays]<>DAA44353.1 TPA: putative thaumatin domain family protein [Zea mays]	-	-	-	-	-	-	-	-	sp|O80327|TLP1_PYRPY	sp|O80327|TLP1_PYRPY Thaumatin-like protein 1 OS=Pyrus pyrifolia GN=TL1 PE=1 SV=1
Zm00001d003025	1470	2.88	2.73	1.81	0.93	0.19	0.82	-2.287471577	0.000156185	0.001518239	uncharacterized protein LOC100273369 [Zea mays]<>ACF85949.1 unknown [Zea mays]<>DAA36930.1 TPA: hypothetical protein ZEAMMB73_246763 [Zea mays]	GO:0016020;GO:0008519;GO:0005887;GO:0072488;GO:0019740;GO:0015695;GO:0015696;GO:0016021;GO:0006810	membrane;ammonium transmembrane transporter activity;integral component of plasma membrane;ammonium transmembrane transport;nitrogen utilization;organic cation transport;ammonium transport;integral component of membrane;transport	K03320	amt,AMT,MEP	http://www.genome.jp/dbget-bin/www_bget?ko:K03320	-	-	KOG0682(P)(Ammonia permease)	sp|Q7XQ12|AMT11_ORYSJ	sp|Q7XQ12|AMT11_ORYSJ Ammonium transporter 1 member 1 OS=Oryza sativa subsp. japonica GN=AMT1-1 PE=2 SV=1
Zm00001d018611	1278	6.92	4.97	1.01	0.75	1.68	0.79	-2.286765008	0.000419915	0.003573247	hypothetical protein SORBI_002G002300 [Sorghum bicolor]	GO:0008152;GO:0000287;GO:0016829;GO:0010333;GO:0046872	metabolic process;magnesium ion binding;lyase activity;terpene synthase activity;metal ion binding	-	-	-	-	-	-	sp|Q6EJ97|ISPS_PUEML	sp|Q6EJ97|ISPS_PUEML Isoprene synthase, chloroplastic OS=Pueraria montana var. lobata GN=ISPS PE=1 SV=1
Zm00001d014596	1212	2.13	2.3	1.2	0.37	0.48	0.64	-2.280988844	0.000447106	0.003762194	alpha-L-fucosidase 2 precursor [Zea mays]	GO:0016788	hydrolase activity, acting on ester bonds	-	-	-	-	-	-	sp|Q3MKY2|AAE_RAUSE	sp|Q3MKY2|AAE_RAUSE Acetylajmalan esterase OS=Rauvolfia serpentina GN=AAE PE=1 SV=1
Zm00001d040960	1844	14.16	5.5	3.6	1	1.33	3.42	-2.278206156	1.06E-06	1.68E-05	uncharacterized protein LOC100382409 [Zea mays]<>ACN28890.1 unknown [Zea mays]<>DAA54670.1 TPA: hypothetical protein ZEAMMB73_067175 [Zea mays];PREDICTED: hypothetical protein isoform X1 [Zea mays]	GO:0003779	actin binding	K17275	PLS1	http://www.genome.jp/dbget-bin/www_bget?ko:K17275	-	-	KOG0046(Z)(Ca2+-binding actin-bundling protein (fimbrin/plastin), EF-Hand protein superfamily)	sp|O50064|FIMB2_ARATH	sp|O50064|FIMB2_ARATH Fimbrin-2 OS=Arabidopsis thaliana GN=FIM2 PE=2 SV=1
Zm00001d019479	1830	65.46	37.99	40.75	10.04	10.38	18.27	-2.277453167	3.12E-16	1.93E-14	granule bound starch synthase IIa precursor [Zea mays]<>ACG43100.1 granule-bound starch synthase 1b [Zea mays];granule bound starch synthase IIa precursor [Zea mays]<>XP_008650761.1 PREDICTED: granule bound starch synthase IIa precursor isoform X1 [Zea mays]<>ACL54413.1 unknown [Zea mays]<>DAA60359.1 TPA: granule bound starch synthase IIa isoform 1 [Zea mays]<>DAA60360.1 TPA: granule bound starch…	GO:0009501;GO:0019252;GO:0004373;GO:0009507;GO:0016757	amyloplast;starch biosynthetic process;glycogen (starch) synthase activity;chloroplast;transferase activity, transferring glycosyl groups	K13679	WAXY	http://www.genome.jp/dbget-bin/www_bget?ko:K13679	Starch and sucrose metabolism	ko00500	KOG1111(MOI)(N-acetylglucosaminyltransferase complex, subunit PIG-A/SPT14, required for phosphatidylinositol biosynthesis/Sulfolipid synthase)	sp|Q8LL05|SSG1B_HORVU	sp|Q8LL05|SSG1B_HORVU Granule-bound starch synthase 1b, chloroplastic/amyloplastic (Fragment) OS=Hordeum vulgare PE=1 SV=1
Zm00001d029290	1581	86.85	114.45	80.8	26.53	19.26	30.82	-2.275701432	9.18E-21	8.58E-19	PREDICTED: cytochrome P450 734A6-like [Zea mays]<>DAA45525.1 TPA: putative cytochrome P450 superfamily protein [Zea mays]	GO:0005506;GO:0055114;GO:0016705;GO:0016491;GO:0020037;GO:0046872;GO:0004497	iron ion binding;oxidation-reduction process;oxidoreductase activity, acting on paired donors, with incorporation or reduction of molecular oxygen;oxidoreductase activity;heme binding;metal ion binding;monooxygenase activity	-	-	-	-	-	KOG0157(QI)(Cytochrome P450 CYP4/CYP19/CYP26 subfamilies)	sp|F4IK45|C70B2_ARATH	sp|F4IK45|C70B2_ARATH Cytochrome P450 709B2 OS=Arabidopsis thaliana GN=CYP709B2 PE=2 SV=1
Zm00001d045845	1002	21.76	57.8	41.43	13.7	8.21	11.45	-2.274855768	4.87E-09	1.18E-07	uncharacterized protein LOC100283865 precursor [Zea mays]<>ACG38322.1 peroxidase 1 precursor [Zea mays]	GO:0020037;GO:0006979;GO:0042744;GO:0055114;GO:0009664;GO:0005576;GO:0016491;GO:0009505;GO:0046872;GO:0004601	heme binding;response to oxidative stress;hydrogen peroxide catabolic process;oxidation-reduction process;plant-type cell wall organization;extracellular region;oxidoreductase activity;plant-type cell wall;metal ion binding;peroxidase activity	K00430	E1.11.1.7	http://www.genome.jp/dbget-bin/www_bget?ko:K00430	Phenylpropanoid biosynthesis	ko00940	-	sp|P37834|PER1_ORYSJ	sp|P37834|PER1_ORYSJ Peroxidase 1 OS=Oryza sativa subsp. japonica GN=PRX74 PE=2 SV=2
Zm00001d003212	1125	14.81	23.74	17.88	5.15	4.66	5.65	-2.267647543	6.39E-13	2.75E-11	putative protein kinase superfamily protein [Zea mays]<>XP_008667516.1 PREDICTED: uncharacterized LOC100273422 isoform X1 [Zea mays]<>ACF86092.1 unknown [Zea mays]<>ACR35946.1 unknown [Zea mays]<>DAA37188.1 TPA: putative protein kinase superfamily protein isoform 1 [Zea mays]<>DAA37189.1 TPA: putative protein kinase superfamily protein isoform 2 [Zea mays]	GO:0004672;GO:0006468;GO:0005524	protein kinase activity;protein phosphorylation;ATP binding	K13436	PTI1	http://www.genome.jp/dbget-bin/www_bget?ko:K13436	Plant-pathogen interaction	ko04626	-	sp|B9DFG5|PTI13_ARATH	sp|B9DFG5|PTI13_ARATH PTI1-like tyrosine-protein kinase 3 OS=Arabidopsis thaliana GN=PTI13 PE=1 SV=1
Zm00001d049046	2043	135.36	69.25	91.46	19.22	29.22	30.97	-2.266852886	1.53E-16	9.69E-15	PREDICTED: uncharacterized aarF domain-containing protein kinase At4g31390, chloroplastic [Zea mays]	GO:0080183;GO:0004672;GO:0006468;GO:0009536;GO:0005524;GO:0009507;GO:0010287;GO:0015996	response to photooxidative stress;protein kinase activity;protein phosphorylation;plastid;ATP binding;chloroplast;plastoglobule;chlorophyll catabolic process	K08869	ADCK,ABC1	http://www.genome.jp/dbget-bin/www_bget?ko:K08869	-	-	KOG1234(R)(ABC (ATP binding cassette) 1 protein)	sp|Q8RWG1|Y4139_ARATH	sp|Q8RWG1|Y4139_ARATH Uncharacterized aarF domain-containing protein kinase At4g31390, chloroplastic OS=Arabidopsis thaliana GN=At4g31390 PE=2 SV=1
Zm00001d034249	1143	20.58	31.58	17.27	6.11	6.75	5.82	-2.266140295	2.68E-13	1.22E-11	uncharacterized LOC103644088 [Zea mays]<>DAA51679.1 TPA: hypothetical protein ZEAMMB73_751607 [Zea mays]	GO:0008757;GO:0008168;GO:0032259;GO:0016740;GO:0005829	S-adenosylmethionine-dependent methyltransferase activity;methyltransferase activity;methylation;transferase activity;cytosol	-	-	-	-	-	-	sp|A0QMX9|Y5150_MYCA1	sp|A0QMX9|Y5150_MYCA1 Putative S-adenosyl-L-methionine-dependent methyltransferase MAV_5150 OS=Mycobacterium avium (strain 104) GN=MAV_5150 PE=3 SV=1
Zm00001d034828	1101	148.61	100.08	90.71	23.41	26.95	41.43	-2.257953592	2.38E-19	1.97E-17	unknown [Zea mays]<>ACF87537.1 unknown [Zea mays]<>ACL54100.1 unknown [Zea mays]<>DAA52467.1 TPA: RNA binding S1 [Zea mays];PREDICTED: RNA binding S1 isoform X1 [Zea mays]<>ACN36788.1 unknown [Zea mays]<>DAA52468.1 TPA: hypothetical protein ZEAMMB73_351223 [Zea mays]	GO:0032040;GO:0009536;GO:0003723;GO:0005730;GO:0003676	small-subunit processome;plastid;RNA binding;nucleolus;nucleic acid binding	-	-	-	-	-	KOG0922(A)(DEAH-box RNA helicase)	sp|P46228|RS1_SYNP6	sp|P46228|RS1_SYNP6 30S ribosomal protein S1 OS=Synechococcus sp. (strain ATCC 27144 / PCC 6301 / SAUG 1402/1) GN=rpsA PE=1 SV=4
Zm00001d032324	561	10.79	7.94	3.54	2.67	1.95	1.13	-2.256674471	0.000408164	0.003487024	uncharacterized protein LOC100278604 [Zea mays]<>ACG46619.1 hypothetical protein [Zea mays]	-	-	-	-	-	-	-	-	-	-
Zm00001d003833	615	121.89	69.42	48.34	18.78	14.48	30.59	-2.253557322	4.96E-11	1.63E-09	uncharacterized protein LOC100275426 [Zea mays]<>ACG27995.1 hypothetical protein [Zea mays]	-	-	-	-	-	-	-	-	sp|Q56XJ7|Y4276_ARATH	sp|Q56XJ7|Y4276_ARATH Uncharacterized protein At4g22758 OS=Arabidopsis thaliana GN=At4g22758 PE=2 SV=1
Zm00001d037323	447	974.98	1138.04	753.05	297.72	240.36	227.79	-2.251462748	1.16E-22	1.22E-20	uncharacterized protein LOC100282910 [Zea mays]<>ACG34870.1 threonine endopeptidase [Zea mays]<>AFW76933.1 threonine endopeptidase [Zea mays]	GO:0016020;GO:0016021;GO:0009579	membrane;integral component of membrane;thylakoid	-	-	-	-	-	-	sp|O04616|CUT1A_ARATH	sp|O04616|CUT1A_ARATH Protein CURVATURE THYLAKOID 1A, chloroplastic OS=Arabidopsis thaliana GN=CURT1A PE=1 SV=1
Zm00001d054067	1509	370.63	333.12	235.63	85.4	80.71	87.68	-2.251337515	1.64E-34	3.84E-32	unknown [Zea mays]	GO:0016020;GO:0016125;GO:0009941;GO:0020037;GO:0004497;GO:0005506;GO:0055114;GO:0016829;GO:0016705;GO:0016021;GO:0046872	membrane;sterol metabolic process;chloroplast envelope;heme binding;monooxygenase activity;iron ion binding;oxidation-reduction process;lyase activity;oxidoreductase activity, acting on paired donors, with incorporation or reduction of molecular oxygen;integral component of membrane;metal ion binding	K10528	HPL	http://www.genome.jp/dbget-bin/www_bget?ko:K10528	alpha-Linolenic acid metabolism	ko00592	-	sp|Q9ZSY9|C74B2_ARATH	sp|Q9ZSY9|C74B2_ARATH Linolenate hydroperoxide lyase, chloroplastic OS=Arabidopsis thaliana GN=CYP74B2 PE=1 SV=1
Zm00001d021025	1041	31.84	30.84	21.4	8.65	6.88	7.17	-2.251225693	4.49E-18	3.31E-16	chloroplastic quinone-oxidoreductase [Zea mays]<>ACG30205.1 chloroplastic quinone-oxidoreductase [Zea mays]	GO:0055114;GO:0008270;GO:0016491	oxidation-reduction process;zinc ion binding;oxidoreductase activity	-	-	-	-	-	KOG1198(CR)(Zinc-binding oxidoreductase)	sp|Q9SV68|QORH_ARATH	sp|Q9SV68|QORH_ARATH Chloroplast envelope quinone oxidoreductase homolog OS=Arabidopsis thaliana GN=CEQORH PE=1 SV=1
Zm00001d035002	417	918.99	903.01	650.74	241.51	241.1	174.07	-2.250288802	1.11E-21	1.10E-19	ferredoxin-5, chloroplastic [Zea mays]<>ACA34366.1 chloroplast ferredoxin 5 precursor [Zea mays]<>ACN27847.1 unknown [Zea mays]<>AFW74224.1 ferredoxin-5, Precursor isoform 1 [Zea mays]<>AFW74225.1 ferredoxin-5, Precursor isoform 2 [Zea mays]	GO:0051537;GO:0009055;GO:0009536;GO:0055114;GO:0009507;GO:0051536;GO:0022900;GO:0046872	2 iron, 2 sulfur cluster binding;electron carrier activity;plastid;oxidation-reduction process;chloroplast;iron-sulfur cluster binding;electron transport chain;metal ion binding	K02639	petF	http://www.genome.jp/dbget-bin/www_bget?ko:K02639	Photosynthesis	ko00195	-	sp|P27789|FER5_MAIZE	sp|P27789|FER5_MAIZE Ferredoxin-5, chloroplastic OS=Zea mays GN=FDX5 PE=2 SV=1
Zm00001d011334	1299	30.56	42.24	26.62	9.8	7.25	10.3	-2.248089355	7.91E-17	5.19E-15	unknown [Zea mays]<>AFW83241.1 alpha-L-fucosidase 2 [Zea mays]	GO:0006629;GO:0016298;GO:0016788	lipid metabolic process;lipase activity;hydrolase activity, acting on ester bonds	-	-	-	-	-	-	sp|Q9ZQI3|GDL40_ARATH	sp|Q9ZQI3|GDL40_ARATH GDSL esterase/lipase At2g27360 OS=Arabidopsis thaliana GN=At2g27360 PE=2 SV=1
Zm00001d002384	678	223.3	161.74	119.05	52.44	40.76	46.5	-2.247285017	3.44E-18	2.58E-16	uncharacterized protein LOC100285627 [Zea mays]<>ACG37612.1 PAP fibrillin family protein [Zea mays]<>ACG45285.1 PAP fibrillin family protein [Zea mays]<>DAA36112.1 TPA: PAP fibrillin family protein [Zea mays];unknown [Zea mays]	GO:0009534;GO:0009941;GO:0009536;GO:0009507	chloroplast thylakoid;chloroplast envelope;plastid;chloroplast	-	-	-	-	-	-	sp|Q941D3|PAP8_ARATH	sp|Q941D3|PAP8_ARATH Probable plastid-lipid-associated protein 8, chloroplastic OS=Arabidopsis thaliana GN=PAP8 PE=1 SV=1
Zm00001d041804	504	1590.34	1894.42	1716.36	540.05	399.03	486.84	-2.245860121	6.68E-24	7.64E-22	Short=Trx-M;RecName: Full=Thioredoxin M-type, chloroplastic; Flags: Precursor<>AAA92464.1 thioredoxin M [Zea mays]<>ACG26874.1 thioredoxin M-type [Zea mays]<>ACN37102.1 unknown [Zea mays]	GO:0000103;GO:0045454;GO:0006457;GO:0006662;GO:0034599;GO:0015035;GO:0055114;GO:0009507;GO:0016671	sulfate assimilation;cell redox homeostasis;protein folding;glycerol ether metabolic process;cellular response to oxidative stress;protein disulfide oxidoreductase activity;oxidation-reduction process;chloroplast;oxidoreductase activity, acting on a sulfur group of donors, disulfide as acceptor	K03671	trxA	http://www.genome.jp/dbget-bin/www_bget?ko:K03671	-	-	KOG0910(O)(Thioredoxin-like protein)	sp|Q41864|TRXM_MAIZE	sp|Q41864|TRXM_MAIZE Thioredoxin M-type, chloroplastic OS=Zea mays GN=TRM1 PE=2 SV=1
Zm00001d021698	1413	62.34	52.26	32.23	9.21	15.39	14.94	-2.245146719	8.99E-16	5.33E-14	receptor-like protein kinase RK20-1 precursor [Zea mays]<>ACG49241.1 receptor-like protein kinase RK20-1 [Zea mays]<>DAA63008.1 TPA: putative DUF26-domain receptor-like protein kinase family protein [Zea mays]	GO:0016020;GO:0016310;GO:0004672;GO:0009506;GO:0016301;GO:0006468;GO:0005524;GO:0016021;GO:0005886;GO:0004674;GO:0006952	membrane;phosphorylation;protein kinase activity;plasmodesma;kinase activity;protein phosphorylation;ATP binding;integral component of membrane;plasma membrane;protein serine/threonine kinase activity;defense response	-	-	-	-	-	-	sp|Q0D5R2|CRK10_ORYSJ	sp|Q0D5R2|CRK10_ORYSJ Cysteine-rich receptor-like protein kinase 10 OS=Oryza sativa subsp. japonica GN=CRK10 PE=2 SV=1
Zm00001d019454	1008	654.14	696.65	579.96	212.77	186.84	125.83	-2.244080653	2.18E-18	1.66E-16	PREDICTED: PGR5-like protein 1B, chloroplastic [Zea mays]<>DAA60327.1 TPA: hypothetical protein ZEAMMB73_572664 [Zea mays]	GO:0016020;GO:0016021	membrane;integral component of membrane	-	-	-	-	-	-	sp|Q8H112|PGL1A_ARATH	sp|Q8H112|PGL1A_ARATH PGR5-like protein 1A, chloroplastic OS=Arabidopsis thaliana GN=PGRL1A PE=1 SV=1
Zm00001d008399	1197	20.07	23.92	16.98	4.08	10.44	1.77	-2.243820299	9.74E-06	0.000126929	PREDICTED: NAC transcription factor NAM-B2-like [Zea mays]<>AFW79750.1 putative NAC domain transcription factor superfamily protein [Zea mays]<>AIB04899.1 NAC transcription factor, partial [Zea mays]	GO:0010150;GO:0009835;GO:0009908;GO:0003677;GO:0006355;GO:0005634;GO:0006351;GO:0009825	leaf senescence;fruit ripening;flower development;DNA binding;regulation of transcription, DNA-templated;nucleus;transcription, DNA-templated;multidimensional cell growth	-	-	-	-	-	-	sp|Q84TD6|NAC47_ARATH	sp|Q84TD6|NAC47_ARATH NAC transcription factor 47 OS=Arabidopsis thaliana GN=NAC047 PE=2 SV=1
Zm00001d021781	1617	79.5	90.46	64.34	18.64	32.35	12.52	-2.236133498	7.07E-11	2.27E-09	unknown [Zea mays]<>ACF87890.1 unknown [Zea mays]<>DAA63126.1 TPA: carbohydrate transporter/ sugar porter [Zea mays]	GO:0016020;GO:0009705;GO:0022891;GO:0016021;GO:0055085;GO:0022857	membrane;plant-type vacuole membrane;substrate-specific transmembrane transporter activity;integral component of membrane;transmembrane transport;transmembrane transporter activity	-	-	-	-	-	KOG0255(R)(Synaptic vesicle transporter SVOP and related transporters (major facilitator superfamily))	sp|O64515|OCT2_ARATH	sp|O64515|OCT2_ARATH Organic cation/carnitine transporter 2 OS=Arabidopsis thaliana GN=OCT2 PE=2 SV=1
Zm00001d013443	1242	456.64	542.59	447.89	143.49	147.55	108.04	-2.235521462	2.22E-21	2.16E-19	CCT motif family protein [Zea mays]<>ACG35795.1 CCT motif family protein [Zea mays]<>AFW67846.1 CCT motif family protein [Zea mays]<>AIB05334.1 C2C2-CO-like transcription factor, partial [Zea mays]	GO:0005622;GO:0009536;GO:0008270	intracellular;plastid;zinc ion binding	-	-	-	-	-	-	sp|Q9C9A9|COL7_ARATH	sp|Q9C9A9|COL7_ARATH Zinc finger protein CONSTANS-LIKE 7 OS=Arabidopsis thaliana GN=COL7 PE=2 SV=1
Zm00001d025959	1056	4.46	5.08	1.43	1.03	0.85	1.07	-2.233746818	0.000160912	0.001558166	leucine-rich repeat receptor protein kinase EXS precursor [Zea mays]	GO:0004672;GO:0006468;GO:0005524	protein kinase activity;protein phosphorylation;ATP binding	-	-	-	-	-	-	sp|P0DKI6|Y1332_ARATH	sp|P0DKI6|Y1332_ARATH Probable receptor-like protein kinase At1g33260 OS=Arabidopsis thaliana GN=At1g33260 PE=2 SV=1
Zm00001d019052	663	65.06	55.96	37.19	19.52	10.98	12.46	-2.224893956	9.19E-13	3.86E-11	PREDICTED: putative FKBP-type peptidyl-prolyl cis-trans isomerase family protein isoform X1 [Zea mays]<>ACF84547.1 unknown [Zea mays]<>DAA59882.1 TPA: putative FKBP-type peptidyl-prolyl cis-trans isomerase family protein [Zea mays]	GO:0009535;GO:0009534;GO:0061077;GO:0006457;GO:0009543;GO:0005528;GO:0009536;GO:0005789;GO:0003755;GO:0018208;GO:0000413;GO:0009507;GO:0005634;GO:0016853;GO:0009579	chloroplast thylakoid membrane;chloroplast thylakoid;chaperone-mediated protein folding;protein folding;chloroplast thylakoid lumen;FK506 binding;plastid;endoplasmic reticulum membrane;peptidyl-prolyl cis-trans isomerase activity;peptidyl-proline modification;protein peptidyl-prolyl isomerization;chloroplast;nucleus;isomerase activity;thylakoid	-	-	-	-	-	KOG0552(O)(FKBP-type peptidyl-prolyl cis-trans isomerase)	sp|Q9SR70|FK164_ARATH	sp|Q9SR70|FK164_ARATH Peptidyl-prolyl cis-trans isomerase FKBP16-4, chloroplastic OS=Arabidopsis thaliana GN=FKBP16-4 PE=1 SV=1
Zm00001d013725	810	24.98	25.28	25.16	6.8	9.31	6.4	-2.219935821	3.40E-10	9.82E-09	unknown [Zea mays]<>AFW68213.1 gibberellin 20 oxidase 2 [Zea mays]	GO:0051213;GO:0005506;GO:0055114;GO:0016491;GO:0046872	dioxygenase activity;iron ion binding;oxidation-reduction process;oxidoreductase activity;metal ion binding	-	-	-	-	-	-	sp|Q0JH50|GAOX2_ORYSJ;sp|P41090|FL3H_VITVI;sp|Q9FFF6|DIOX5_ARATH;sp|Q39111|GAOX2_ARATH	sp|Q0JH50|GAOX2_ORYSJ Gibberellin 20 oxidase 2 OS=Oryza sativa subsp. japonica GN=20ox2 PE=1 SV=1;sp|P41090|FL3H_VITVI Naringenin,2-oxoglutarate 3-dioxygenase OS=Vitis vinifera GN=F3H PE=2 SV=1;sp|Q9FFF6|DIOX5_ARATH Probable 2-oxoglutarate-dependent dioxygenase At5g05600 OS=Arabidopsis thaliana GN=At5g05600 PE=2 SV=1;sp|Q39111|GAOX2_ARATH Gibberellin 20 oxidase 2 OS=Arabidopsis thaliana GN=GA20OX…
Zm00001d014324	916	119.05	176.54	163.31	52.87	30.74	41.46	-2.219450755	2.04E-21	2.00E-19	uncharacterized protein LOC100192933 [Zea mays]<>ACF80054.1 unknown [Zea mays]<>AFW68917.1 hypothetical protein ZEAMMB73_580617 [Zea mays];unknown [Zea mays]<>AFW68920.1 hypothetical protein ZEAMMB73_580617 [Zea mays];PREDICTED: uncharacterized protein LOC100192933 isoform X1 [Zea mays]<>AFW68916.1 hypothetical protein ZEAMMB73_580617 [Zea mays]	GO:0004519;GO:0004527;GO:0005509	endonuclease activity;exonuclease activity;calcium ion binding	-	-	-	-	-	KOG0027(T)(Calmodulin and related proteins (EF-Hand superfamily))	sp|O81916|YC22_ARATH	sp|O81916|YC22_ARATH Uncharacterized calcium-binding protein At1g02270 OS=Arabidopsis thaliana GN=At1g02270 PE=2 SV=2
Zm00001d023699	471	163.53	171.28	182.51	55.97	49.34	38.36	-2.217668411	2.75E-16	1.71E-14	glycine cleavage system H protein, mitochondrial [Zea mays]<>AFW56359.1 glycine cleavage H-protein [Zea mays]	GO:0005960;GO:0005737;GO:0019464;GO:0005739	glycine cleavage complex;cytoplasm;glycine decarboxylation via glycine cleavage system;mitochondrion	K02437	gcvH,GCSH	http://www.genome.jp/dbget-bin/www_bget?ko:K02437	Glycine, serine and threonine metabolism;Glyoxylate and dicarboxylate metabolism	ko00260,ko00630	KOG3373(E)(Glycine cleavage system H protein (lipoate-binding))	sp|A3C6G9|GCSH_ORYSJ	sp|A3C6G9|GCSH_ORYSJ Glycine cleavage system H protein, mitochondrial OS=Oryza sativa subsp. japonica GN=GDCSH PE=1 SV=1
Zm00001d014947	1612	1229.33	2430.12	1965.9	482.08	412.98	725.54	-2.214941565	2.79E-13	1.27E-11	vacuolar invertase, partial [Zea mays];invertase 2 [Zea mays]<>ACG30542.1 beta-fructofuranosidase 1 precursor [Zea mays]<>ADZ54345.1 invertase [Zea mays]<>AFW69727.1 invertase2 [Zea mays]	GO:0016020;GO:0016787;GO:0008152;GO:0004575;GO:0004564;GO:0004553;GO:0016021;GO:0005975;GO:0016798	membrane;hydrolase activity;metabolic process;sucrose alpha-glucosidase activity;beta-fructofuranosidase activity;hydrolase activity, hydrolyzing O-glycosyl compounds;integral component of membrane;carbohydrate metabolic process;hydrolase activity, acting on glycosyl bonds	K01193	E3.2.1.26,sacA	http://www.genome.jp/dbget-bin/www_bget?ko:K01193	Galactose metabolism;Starch and sucrose metabolism	ko00052,ko00500	KOG0228(G)(Beta-fructofuranosidase (invertase))	sp|Q9FSV7|SST_FESAR	sp|Q9FSV7|SST_FESAR Sucrose:sucrose 1-fructosyltransferase OS=Festuca arundinacea GN=1-SST PE=1 SV=1
Zm00001d004817	611	10.54	14.52	19.83	1.43	4.24	12.63	-2.213691389	8.92E-06	0.000117246	unknown [Zea mays];hypothetical protein SORBIDRAFT_05g004540 [Sorghum bicolor]<>EES09365.1 hypothetical protein SORBI_005G055400 [Sorghum bicolor];unknown [Zea mays]<>DAA39032.1 TPA: hypothetical protein ZEAMMB73_232282 [Zea mays]	GO:0016020;GO:0016021;GO:0016884	membrane;integral component of membrane;carbon-nitrogen ligase activity, with glutamine as amido-N-donor	-	-	-	-	-	KOG1211(J)(Amidases);KOG1212(JIT)(Amidases)	sp|Q7XJJ7|FAAH_ARATH	sp|Q7XJJ7|FAAH_ARATH Fatty acid amide hydrolase OS=Arabidopsis thaliana GN=FAAH PE=1 SV=1
Zm00001d027768	2031	87.64	47.29	50.57	10.36	16.56	23.63	-2.212306991	2.59E-06	3.79E-05	PREDICTED: putative ion channel POLLUX-like 2 isoform X1 [Zea mays];PREDICTED: putative ion channel POLLUX-like 2 isoform X2 [Zea mays]	GO:0016020;GO:0006813;GO:0016021;GO:0008324	membrane;potassium ion transport;integral component of membrane;cation transmembrane transporter activity	-	-	-	-	-	-	sp|Q940Y9|POLL2_ARATH	sp|Q940Y9|POLL2_ARATH Putative ion channel POLLUX-like 2 OS=Arabidopsis thaliana GN=At5g43745 PE=2 SV=1
Zm00001d018660	1692	19.63	16.56	10.68	4.97	3.53	4.47	-2.211350224	1.21E-15	7.04E-14	uncharacterized protein LOC100273193 [Zea mays]<>ACF85422.1 unknown [Zea mays]	GO:0008152;GO:0003824	metabolic process;catalytic activity	-	-	-	-	-	KOG1176(I)(Acyl-CoA synthetase)	sp|Q84P23|4CLL9_ARATH	sp|Q84P23|4CLL9_ARATH 4-coumarate--CoA ligase-like 9 OS=Arabidopsis thaliana GN=4CLL9 PE=1 SV=2
Zm00001d023713	438	195.65	207.8	191.83	69.15	46.42	49.61	-2.209890614	3.98E-17	2.68E-15	PREDICTED: photosystem I reaction center subunit N, chloroplastic-like [Zea mays]<>AFW56369.1 photosystem I reaction center subunit N [Zea mays]	GO:0015979;GO:0009522	photosynthesis;photosystem I	K02701	psaN	http://www.genome.jp/dbget-bin/www_bget?ko:K02701	Photosynthesis	ko00195	-	sp|P31093|PSAN_HORVU	sp|P31093|PSAN_HORVU Photosystem I reaction center subunit N, chloroplastic OS=Hordeum vulgare GN=PSAN PE=2 SV=1
Zm00001d047789	651	1065.14	1365.14	1067.23	383.84	295.88	301.74	-2.209752887	5.76E-22	5.81E-20	ATP synthase B chain [Zea mays]<>ACG35890.1 ATP synthase B chain [Zea mays]	GO:0016020;GO:0009535;GO:0009534;GO:0009941;GO:0015078;GO:0009536;GO:0009735;GO:0016021;GO:0015992;GO:0009507;GO:0006810;GO:0009579;GO:0006811;GO:0015986;GO:0045263	membrane;chloroplast thylakoid membrane;chloroplast thylakoid;chloroplast envelope;hydrogen ion transmembrane transporter activity;plastid;response to cytokinin;integral component of membrane;proton transport;chloroplast;transport;thylakoid;ion transport;ATP synthesis coupled proton transport;proton-transporting ATP synthase complex, coupling factor F(o)	K02109	ATPF0B,atpF	http://www.genome.jp/dbget-bin/www_bget?ko:K02109	Oxidative phosphorylation;Photosynthesis	ko00190,ko00195	-	sp|P31853|ATPX_SPIOL	sp|P31853|ATPX_SPIOL ATP synthase subunit b', chloroplastic OS=Spinacia oleracea GN=ATPG PE=1 SV=2
Zm00001d004705	1365	23.68	37.01	28.95	10.13	8.69	6.64	-2.204745726	8.33E-13	3.51E-11	PREDICTED: uncharacterized protein LOC100383966 isoform X1 [Zea mays]<>DAA38912.1 TPA: hypothetical protein ZEAMMB73_639977 [Zea mays]	GO:0016020;GO:0003333;GO:0016021;GO:0005886;GO:0015171	membrane;amino acid transmembrane transport;integral component of membrane;plasma membrane;amino acid transmembrane transporter activity	-	-	-	-	-	-	sp|Q39134|AAP3_ARATH	sp|Q39134|AAP3_ARATH Amino acid permease 3 OS=Arabidopsis thaliana GN=AAP3 PE=1 SV=2
Zm00001d018130	590	149.44	122.68	106.07	39	31.1	35.39	-2.204337811	3.34E-24	3.92E-22	unknown [Zea mays]	GO:0016020;GO:0016021;GO:0009579	membrane;integral component of membrane;thylakoid	-	-	-	-	-	-	sp|O04616|CUT1A_ARATH	sp|O04616|CUT1A_ARATH Protein CURVATURE THYLAKOID 1A, chloroplastic OS=Arabidopsis thaliana GN=CURT1A PE=1 SV=1
Zm00001d044525	1149	363.62	405.14	319.83	118.06	95.71	92.93	-2.204171272	1.45E-25	1.84E-23	uncharacterized protein LOC100383955 [Zea mays]<>DAA59039.1 TPA: putative protein phosphatase 2C family protein [Zea mays]	GO:0016020;GO:0004722;GO:0016787;GO:0004721;GO:0003824;GO:0043169;GO:0016021;GO:0006470;GO:0005739;GO:0046872	membrane;protein serine/threonine phosphatase activity;hydrolase activity;phosphoprotein phosphatase activity;catalytic activity;cation binding;integral component of membrane;protein dephosphorylation;mitochondrion;metal ion binding	K04457	PPM1A,PP2CA	http://www.genome.jp/dbget-bin/www_bget?ko:K04457	-	-	KOG0697(T)(Protein phosphatase 1B (formerly 2C))	sp|Q5JKN1|P2C05_ORYSJ	sp|Q5JKN1|P2C05_ORYSJ Probable protein phosphatase 2C 5 OS=Oryza sativa subsp. japonica GN=Os01g0552300 PE=2 SV=1
Zm00001d051362	750	76.52	46.53	21.73	8.06	22.23	8.23	-2.20138681	2.26E-06	3.35E-05	AltName: Full=Tonoplast intrinsic protein 2-1;aquaporin TIP2-1 [Zea mays]<>Q9ATL9.1 RecName: Full=Aquaporin TIP2-1; AltName: Full=ZmTIP2-1; AltName: Full=ZmTIP2;1<>AAK26768.1 tonoplast membrane integral protein ZmTIP2-1 [Zea mays]<>AFW63271.1 aquaporin TIP2-1 [Zea mays]	GO:0016020;GO:0034220;GO:0009705;GO:0042807;GO:0005887;GO:0009992;GO:0005215;GO:0015254;GO:0016021;GO:0006810;GO:0005773;GO:0015250;GO:0005774	membrane;ion transmembrane transport;plant-type vacuole membrane;central vacuole;integral component of plasma membrane;cellular water homeostasis;transporter activity;glycerol channel activity;integral component of membrane;transport;vacuole;water channel activity;vacuolar membrane	K09873	TIP	http://www.genome.jp/dbget-bin/www_bget?ko:K09873	-	-	KOG0223(G)(Aquaporin (major intrinsic protein family))	sp|Q9ATL9|TIP21_MAIZE	sp|Q9ATL9|TIP21_MAIZE Aquaporin TIP2-1 OS=Zea mays GN=TIP2-1 PE=2 SV=1
Zm00001d023376	615	8972.86	11796.3	11120.87	3845.6	2441.2	3009.78	-2.19982931	1.63E-21	1.61E-19	uncharacterized protein LOC100502283 [Zea mays]<>ACR37982.1 unknown [Zea mays]<>AFW56011.1 hypothetical protein ZEAMMB73_718489 [Zea mays]	GO:0006541;GO:0005829;GO:0006529;GO:0042803;GO:0004066	glutamine metabolic process;cytosol;asparagine biosynthetic process;protein homodimerization activity;asparagine synthase (glutamine-hydrolyzing) activity	-	-	-	-	-	-	sp|P24805|TSJT1_TOBAC	sp|P24805|TSJT1_TOBAC Stem-specific protein TSJT1 OS=Nicotiana tabacum GN=TSJT1 PE=2 SV=1
Zm00001d007783	2091	88.29	53.92	65.16	14.98	16.57	27.75	-2.193851086	3.10E-16	1.92E-14	uncharacterized protein LOC100501605 [Zea mays]<>ACR36097.1 unknown [Zea mays]	GO:0009536;GO:0005524;GO:0000166;GO:0005739;GO:0009507	plastid;ATP binding;nucleotide binding;mitochondrion;chloroplast	-	-	-	-	-	-	sp|P51281|YCF45_PORPU	sp|P51281|YCF45_PORPU Uncharacterized protein ycf45 OS=Porphyra purpurea GN=ycf45 PE=3 SV=1
Zm00001d024833	775	13.19	13.56	7.1	3.63	3.08	0.92	-2.193771926	7.02E-05	0.000749762	hypothetical protein SORBI_009G042800 [Sorghum bicolor]	-	-	-	-	-	-	-	-	sp|Q8RWD5|SCD2_ARATH	sp|Q8RWD5|SCD2_ARATH Coiled-coil domain-containing protein SCD2 OS=Arabidopsis thaliana GN=SCD2 PE=1 SV=1
Zm00001d010672	546	189.95	198.91	119.75	60.44	38.23	42.67	-2.192884299	9.03E-16	5.35E-14	Phosphoglycerate kinase, chloroplastic [Dichanthelium oligosanthes]	GO:0016310;GO:0006096;GO:0016301;GO:0016740;GO:0005524;GO:0004618	phosphorylation;glycolytic process;kinase activity;transferase activity;ATP binding;phosphoglycerate kinase activity	K00927	PGK,pgk	http://www.genome.jp/dbget-bin/www_bget?ko:K00927	Glycolysis / Gluconeogenesis;Carbon fixation in photosynthetic organisms;Biosynthesis of amino acids;Carbon metabolism	ko00010,ko00710,ko01230,ko01200	KOG1367(G)(3-phosphoglycerate kinase)	sp|P12782|PGKH_WHEAT	sp|P12782|PGKH_WHEAT Phosphoglycerate kinase, chloroplastic OS=Triticum aestivum PE=2 SV=1
Zm00001d005607	1320	6.43	8.8	7.81	2.23	2.26	2.15	-2.18945073	9.96E-10	2.71E-08	hypothetical protein SORBIDRAFT_03g006970 [Sorghum bicolor]<>EES02538.1 hypothetical protein SORBI_003G082900 [Sorghum bicolor]<>KXG31953.1 hypothetical protein SORBI_003G082900 [Sorghum bicolor]	GO:0016740;GO:0016747	transferase activity;transferase activity, transferring acyl groups other than amino-acyl groups	K13065	E2.3.1.133,HCT	http://www.genome.jp/dbget-bin/www_bget?ko:K13065	Flavonoid biosynthesis;Phenylpropanoid biosynthesis;Stilbenoid, diarylheptanoid and gingerol biosynthesis	ko00941,ko00940,ko00945	-	sp|Q5SMM6|HCT4_ORYSJ	sp|Q5SMM6|HCT4_ORYSJ Hydroxycinnamoyltransferase 4 OS=Oryza sativa subsp. japonica GN=HCT4 PE=1 SV=1
Zm00001d049938	1905	1.03	3.63	2.64	0.22	1.15	0.42	-2.188655369	0.000560602	0.00457934	hypothetical protein SORBIDRAFT_07g024150 [Sorghum bicolor]<>EES14087.1 hypothetical protein SORBI_007G168900 [Sorghum bicolor];kinesin heavy chain, partial [Zea mays];unknown [Zea mays];kinesin-related protein 4 [Zea mays]<>DAA48642.1 TPA: kinesin heavy chain [Zea mays]	GO:0005874;GO:0005737;GO:0005856;GO:0008017;GO:0003777;GO:0005524;GO:0000166;GO:0005819;GO:0005871;GO:0008574;GO:0007018	microtubule;cytoplasm;cytoskeleton;microtubule binding;microtubule motor activity;ATP binding;nucleotide binding;spindle;kinesin complex;ATP-dependent microtubule motor activity, plus-end-directed;microtubule-based movement	K10398	KIF11,EG5	http://www.genome.jp/dbget-bin/www_bget?ko:K10398	-	-	KOG4280(Z)(Kinesin-like protein);KOG0243(Z)(Kinesin-like protein);KOG0244(Z)(Kinesin-like protein);KOG0240(Z)(Kinesin (SMY1 subfamily))	sp|B7EJ91|KN5C_ORYSJ	sp|B7EJ91|KN5C_ORYSJ Kinesin-like protein KIN-5C OS=Oryza sativa subsp. japonica GN=KIN5C PE=2 SV=2
Zm00001d028258	1560	29.06	28.9	20.67	8.62	6.98	6.67	-2.186371732	1.88E-19	1.57E-17	hypothetical protein SORBIDRAFT_01g042470 [Sorghum bicolor]<>EER92623.1 hypothetical protein SORBI_001G451700 [Sorghum bicolor]	GO:0020037;GO:0004497;GO:0005506;GO:0055114;GO:0016705;GO:0016491;GO:0046872	heme binding;monooxygenase activity;iron ion binding;oxidation-reduction process;oxidoreductase activity, acting on paired donors, with incorporation or reduction of molecular oxygen;oxidoreductase activity;metal ion binding	-	-	-	-	-	-	sp|O81117|C94A1_VICSA	sp|O81117|C94A1_VICSA Cytochrome P450 94A1 OS=Vicia sativa GN=CYP94A1 PE=2 SV=2
Zm00001d029776	1464	4.34	2.18	0.91	0.84	0.38	0.82	-2.183960443	0.000613214	0.00494487	PREDICTED: serine carboxypeptidase-like 34 [Setaria italica];PREDICTED: serine carboxypeptidase-like 34 [Oryza sativa Japonica Group]	GO:0008233;GO:0016787;GO:0006508;GO:0004180;GO:0004185	peptidase activity;hydrolase activity;proteolysis;carboxypeptidase activity;serine-type carboxypeptidase activity	K16297	SCPL-II	http://www.genome.jp/dbget-bin/www_bget?ko:K16297	-	-	-	sp|Q0WPR4|SCP34_ARATH	sp|Q0WPR4|SCP34_ARATH Serine carboxypeptidase-like 34 OS=Arabidopsis thaliana GN=SCPL34 PE=2 SV=2
Zm00001d039643	1578	21.28	29.17	15.18	7.33	6.53	4.75	-2.178337492	3.32E-12	1.28E-10	unknown [Zea mays]<>DAA53202.1 TPA: cytokinin-O-glucosyltransferase 3 [Zea mays]	GO:0008194;GO:0008152;GO:0016740;GO:0052696;GO:0009813;GO:0016758;GO:0043231;GO:0016757	UDP-glycosyltransferase activity;metabolic process;transferase activity;flavonoid glucuronidation;flavonoid biosynthetic process;transferase activity, transferring hexosyl groups;intracellular membrane-bounded organelle;transferase activity, transferring glycosyl groups	-	-	-	-	-	-	sp|Q9ZQ94|U73C5_ARATH	sp|Q9ZQ94|U73C5_ARATH UDP-glycosyltransferase 73C5 OS=Arabidopsis thaliana GN=UGT73C5 PE=2 SV=1
Zm00001d013146	699	2079.91	2012.47	1511.5	609.67	508.37	472.33	-2.175238301	1.58E-26	2.19E-24	photosystem I reaction center subunit III [Zea mays]<>ACG27466.1 photosystem I reaction center subunit III [Zea mays]<>ACG31377.1 photosystem I reaction center subunit III [Zea mays]<>DAA51714.1 TPA: photosystem I reaction center subunit III isoform 1 [Zea mays]<>DAA51715.1 TPA: photosystem I reaction center subunit III isoform 2 [Zea mays]	GO:0009538;GO:0015979;GO:0009522	photosystem I reaction center;photosynthesis;photosystem I	K02694	psaF	http://www.genome.jp/dbget-bin/www_bget?ko:K02694	Photosynthesis	ko00195	-	sp|P13192|PSAF_HORVU	sp|P13192|PSAF_HORVU Photosystem I reaction center subunit III, chloroplastic OS=Hordeum vulgare GN=PSAF PE=1 SV=2
Zm00001d033040	1188	23.72	32.13	22.81	9.37	7.17	6.07	-2.174980398	2.72E-13	1.24E-11	PREDICTED: uncharacterized protein At1g18480 [Zea mays]	GO:0016787;GO:0009536	hydrolase activity;plastid	-	-	-	-	-	-	sp|Q8L774|SLP1_ARATH	sp|Q8L774|SLP1_ARATH Shewanella-like protein phosphatase 1 OS=Arabidopsis thaliana GN=SLP1 PE=1 SV=1
Zm00001d044457	2304	5.49	4.23	2.8	1.3	0.73	1.58	-2.174297545	1.70E-08	3.71E-07	PREDICTED: pentatricopeptide repeat-containing protein At3g54980, mitochondrial-like isoform X2 [Zea mays]	-	-	-	-	-	-	-	-	sp|Q9SV46|PP282_ARATH	sp|Q9SV46|PP282_ARATH Pentatricopeptide repeat-containing protein At3g54980, mitochondrial OS=Arabidopsis thaliana GN=At3g54980 PE=2 SV=1
Zm00001d020623	468	77.09	56.67	59.06	24.79	15.01	14.59	-2.172127595	3.43E-11	1.17E-09	hypothetical protein SETIT_031084mg [Setaria italica]	GO:0016020;GO:0005375;GO:0035434;GO:0009506;GO:0009737;GO:0005770;GO:0006825;GO:0016021;GO:0006810;GO:0015680;GO:0006811;GO:0005773;GO:0005774;GO:0005794	membrane;copper ion transmembrane transporter activity;copper ion transmembrane transport;plasmodesma;response to abscisic acid;late endosome;copper ion transport;integral component of membrane;transport;intracellular copper ion transport;ion transport;vacuole;vacuolar membrane;Golgi apparatus	K14686	SLC31A1,CTR1	http://www.genome.jp/dbget-bin/www_bget?ko:K14686	-	-	-	sp|Q69P80|COP51_ORYSJ	sp|Q69P80|COP51_ORYSJ Copper transporter 5.1 OS=Oryza sativa subsp. japonica GN=COPT5.1 PE=2 SV=1
Zm00001d048711	1476	27.31	20.13	11.72	4.55	6.32	5.74	-2.171678237	1.30E-12	5.30E-11	hydroquinone glucosyltransferase [Zea mays]<>ACG27618.1 hydroquinone glucosyltransferase [Zea mays]<>AFW60214.1 hydroquinone glucosyltransferase [Zea mays]	GO:0080043;GO:0008152;GO:0016740;GO:0052696;GO:0009813;GO:0016758;GO:0043231;GO:0016757;GO:0080044	quercetin 3-O-glucosyltransferase activity;metabolic process;transferase activity;flavonoid glucuronidation;flavonoid biosynthetic process;transferase activity, transferring hexosyl groups;intracellular membrane-bounded organelle;transferase activity, transferring glycosyl groups;quercetin 7-O-glucosyltransferase activity	K08237	E2.4.1.218	http://www.genome.jp/dbget-bin/www_bget?ko:K08237	-	-	-	sp|Q9LNI1|U72B3_ARATH	sp|Q9LNI1|U72B3_ARATH UDP-glycosyltransferase 72B3 OS=Arabidopsis thaliana GN=UGT72B3 PE=2 SV=1
Zm00001d027841	825	950.2	861.56	807.03	261.6	264.78	219.93	-2.163596295	9.14E-28	1.39E-25	uncharacterized protein LOC100274365 [Zea mays]<>ACF84794.1 unknown [Zea mays]<>ACF87867.1 unknown [Zea mays]<>DAA43592.1 TPA: hypothetical protein ZEAMMB73_027171 [Zea mays]	GO:0016020;GO:0009535;GO:0016857;GO:0008152;GO:0044262;GO:0003824;GO:0006098;GO:0019253;GO:0009536;GO:0004750;GO:0005829;GO:0009052;GO:0005975;GO:0009507;GO:0019323;GO:0016853;GO:0009579;GO:0046872	membrane;chloroplast thylakoid membrane;racemase and epimerase activity, acting on carbohydrates and derivatives;metabolic process;cellular carbohydrate metabolic process;catalytic activity;pentose-phosphate shunt;reductive pentose-phosphate cycle;plastid;ribulose-phosphate 3-epimerase activity;cytosol;pentose-phosphate shunt, non-oxidative branch;carbohydrate metabolic process;chloroplast;pentos…	K01783	rpe,RPE	http://www.genome.jp/dbget-bin/www_bget?ko:K01783	Pentose and glucuronate interconversions;Pentose phosphate pathway;Carbon fixation in photosynthetic organisms;Biosynthesis of amino acids;Carbon metabolism	ko00040,ko00030,ko00710,ko01230,ko01200	KOG3111(G)(D-ribulose-5-phosphate 3-epimerase)	sp|Q9ZTP5|RPE_ORYSJ	sp|Q9ZTP5|RPE_ORYSJ Ribulose-phosphate 3-epimerase, chloroplastic OS=Oryza sativa subsp. japonica GN=RPE PE=1 SV=2
Zm00001d050155	594	10.83	2.75	4.67	1.62	1.77	1.72	-2.162428072	0.001195876	0.008810139	uncharacterized protein LOC100382228 [Zea mays]<>ACN28283.1 unknown [Zea mays]<>AFW61969.1 hypothetical protein ZEAMMB73_528914 [Zea mays]	GO:0016310;GO:0046177;GO:0016301;GO:0016740;GO:0005524;GO:0046316;GO:0000166;GO:0005975	phosphorylation;D-gluconate catabolic process;kinase activity;transferase activity;ATP binding;gluconokinase activity;nucleotide binding;carbohydrate metabolic process	K00851	E2.7.1.12,gntK,idnK	http://www.genome.jp/dbget-bin/www_bget?ko:K00851	Pentose phosphate pathway;Carbon metabolism	ko00030,ko01200	KOG3354(G)(Gluconate kinase)	sp|Q5T6J7|GNTK_HUMAN	sp|Q5T6J7|GNTK_HUMAN Probable gluconokinase OS=Homo sapiens GN=IDNK PE=1 SV=1
Zm00001d032164	1215	11.91	9.8	6.84	3.08	2.92	2.12	-2.160312906	5.28E-10	1.49E-08	hypothetical protein [Zea mays]<>DAA48927.1 TPA: hypothetical protein ZEAMMB73_273805 [Zea mays]	GO:0009536	plastid	-	-	-	-	-	-	-	-
Zm00001d037439	597	13.72	12.62	8.63	4.19	2.56	3.24	-2.16016182	1.28E-06	1.99E-05	ZCN11 protein [Zea mays]<>ABW96234.1 ZCN11 [Zea mays]<>ABX11013.1 ZCN11 [Zea mays]<>AFW77067.1 ZCN11 isoform 1 [Zea mays]<>AFW77068.1 ZCN11 isoform 2 [Zea mays]	-	-	-	-	-	-	-	KOG3346(R)(Phosphatidylethanolamine binding protein)	sp|Q656A5|MFT1_ORYSJ	sp|Q656A5|MFT1_ORYSJ Protein MOTHER of FT and TFL1 homolog 1 OS=Oryza sativa subsp. japonica GN=MFT1 PE=3 SV=1
Zm00001d044970	651	100.97	127.44	99.94	34.89	31.91	28.46	-2.159360581	1.58E-18	1.21E-16	tyrosine specific protein phosphatase family protein [Zea mays]<>ACF78664.1 unknown [Zea mays]<>ACF82058.1 unknown [Zea mays]<>ACG35704.1 tyrosine specific protein phosphatase family protein [Zea mays]<>ACN34254.1 unknown [Zea mays]<>AFW85374.1 putative Tyrosine specific protein phosphatase family protein [Zea mays]	GO:0016791;GO:0016311;GO:0004725	phosphatase activity;dephosphorylation;protein tyrosine phosphatase activity	K18045	SIW14,OCA3	http://www.genome.jp/dbget-bin/www_bget?ko:K18045	-	-	KOG1572(V)(Predicted protein tyrosine phosphatase)	sp|Q9ZVN4|Y1500_ARATH	sp|Q9ZVN4|Y1500_ARATH Probable tyrosine-protein phosphatase At1g05000 OS=Arabidopsis thaliana GN=At1g05000 PE=1 SV=1
Zm00001d031403	648	673.72	961.87	908.38	264.95	323.42	152.97	-2.157675416	3.83E-11	1.28E-09	unknown [Zea mays]	GO:0003824;GO:0008483;GO:0016740	catalytic activity;transaminase activity;transferase activity	K00830	AGXT	http://www.genome.jp/dbget-bin/www_bget?ko:K00830	Peroxisome;Alanine, aspartate and glutamate metabolism;Glycine, serine and threonine metabolism;Glyoxylate and dicarboxylate metabolism;Carbon metabolism	ko04146,ko00250,ko00260,ko00630,ko01200	-	sp|Q56YA5|SGAT_ARATH	sp|Q56YA5|SGAT_ARATH Serine--glyoxylate aminotransferase OS=Arabidopsis thaliana GN=AGT1 PE=1 SV=2
Zm00001d039667	570	100.62	109.3	91.22	33.82	25.7	27.76	-2.156181571	5.95E-19	4.75E-17	PREDICTED: DCC family protein At1g52590, chloroplastic-like [Zea mays]<>DAA53236.1 TPA: thiol-disulfide oxidoreductase DCC [Zea mays]	GO:0010287	plastoglobule	-	-	-	-	-	-	sp|Q9SSR1|Y1259_ARATH	sp|Q9SSR1|Y1259_ARATH DCC family protein At1g52590, chloroplastic OS=Arabidopsis thaliana GN=At1g52590 PE=2 SV=1
Zm00001d039194	1494	67.77	98.52	65.21	22.55	24.81	20.25	-2.155125081	2.39E-17	1.63E-15	PREDICTED: RNA polymerase sigma factor sigE, chloroplastic/mitochondrial [Setaria italica]<>KQL14077.1 hypothetical protein SETIT_021904mg [Setaria italica]	GO:0006352;GO:0003700;GO:0003899;GO:0009536;GO:0003677;GO:0006355;GO:0016987	DNA-templated transcription, initiation;transcription factor activity, sequence-specific DNA binding;DNA-directed 5'-3' RNA polymerase activity;plastid;DNA binding;regulation of transcription, DNA-templated;sigma factor activity	K03093	SIGMA70	http://www.genome.jp/dbget-bin/www_bget?ko:K03093	-	-	-	sp|Q9ZNX9|SIGE_ARATH	sp|Q9ZNX9|SIGE_ARATH RNA polymerase sigma factor sigE, chloroplastic/mitochondrial OS=Arabidopsis thaliana GN=SIGE PE=1 SV=1
Zm00001d029570	1773	4.91	6.3	2.22	0.83	2.13	0.82	-2.154537172	3.54E-05	0.000404428	uncharacterized protein LOC100275610 [Zea mays]<>ACG29240.1 hypothetical protein [Zea mays]	-	-	-	-	-	-	-	-	-	-
Zm00001d044925	423	786.6	763.33	308.37	165.59	192.12	162.24	-2.15403089	5.29E-13	2.33E-11	CP12-1 [Zea mays]<>AFW85340.1 CP12-1 [Zea mays]	GO:0009536	plastid	-	-	-	-	-	-	sp|O22914|CP121_ARATH	sp|O22914|CP121_ARATH Calvin cycle protein CP12-1, chloroplastic OS=Arabidopsis thaliana GN=CP12-1 PE=1 SV=1
[truncated: 1,050 more rows]
